# Supplementary material for: Phenotypic Switching and Filamentation in Candida haemulonii, an Emerging Opportunistic Pathogen of Humans
Source: Microbiol Spectr. 2021 Dec 8;9(3):e00779-21. doi: 10.1128/Spectrum.00779-21 (PMC8653834; doi:10.1128/Spectrum.00779-21)
Supplement: SUPPLEMENTAL FILE 1 — Supplemental material. Download SPECTRUM00779-21_Supp_2_seq12.xlsx, XLS file, 0.8 MB [file spectrum00779-21_supp_2_seq12.xlsx]

## Sheet: All count
The expression profiles of all genes in white and pink cell types
ID	Pink-1	Pink-2	Pink-3	White-1	White-2	White-3	ORF (ortholog in C. albicans)	Gene name	Functional description
CXQ85_003837	4312.37	3908.35	3510.49	2349.51	1978.97	3950.94	orf19.7436	AAF1	Possible regulatory protein; possible adhesin-like; Glu-rich domain; production in S. cerevisiae increases endothelial cell adherence and flocculence; flow model biofilm, alkaline or caspofungin induced
CXQ85_000293	780.965	929.385	1177.55	214.865	231.739	195.127	orf19.2251	AAH1	Adenine deaminase; purine salvage and nitrogen catabolism; colony morphology-related regulation by Ssn6; Hog1, CO2-induced; chlamydospore formation repressed in C. albicans and C. dubliniensis; rat catheter and F-12/CO2 biofilm induced
CXQ85_005029	38912.7	42298.5	37296.9	21122.5	22853.9	13526	orf19.3554	AAT1	Aspartate aminotransferase; soluble protein in hyphae; macrophage-induced protein; alkaline upregulated; amphotericin B repressed; gene used for strain identification by multilocus sequence typing; farnesol-, Hap43p-induced; GlcNAc-induced
CXQ85_001450	44149.7	43451.3	51882.8	18127	19865.8	26993.6	orf19.6287	AAT21	Putative aspartate aminotransferase; stationary phase enriched protein; Gcn4-regulated; Spider biofilm induced
CXQ85_000979	7618.45	9798.69	8997.34	2718.35	2437.35	1686.23	orf19.4669	AAT22	Aspartate aminotransferase; nitrogen metabolism; similar but not orthologous to S. cerevisiae Aat2; clade-associated gene expression; protein levels decrease in stationary phase yeast; mutant is viable; flow model biofilm repressed
CXQ85_000196	4078.08	5230.47	3316.08	7225.61	7324.29	5601.83	orf19.3331	ABC1	Putative ubiquinol-cytochrome-c reductase; induced upon adherence to polystyrene; flow model biofilm induced; Spider biofilm induced
CXQ85_003856	1232.49	1355.52	1639.91	1280.09	1643.61	1835.27	orf19.6716	ABD1	SAM-dependent RNA methyltransferase; methylates mRNA 5' cap; binds phosphorylated RNA Pol II C-term domain peptide; does not bind mRNA TPase and mRNA GTase (Cet1,Cgt1); functional homolog of S. cerevisiae Abd1; rat catheter biofilm induced
CXQ85_002371	3813.27	3466.31	3868.09	2147.25	1810.02	2715.64	orf19.1597	ABG1	Vacuolar membrane protein; depletion causes abnormal vacuolar morphology, cell separation defect, sensitivity to cell wall stress, increased hyphal branching; essential, no mammalian homolog; Cyr1-regulated; rat catheter biofilm repressed
CXQ85_003061	1.79532	7.95025	1.00732	11.1982	59.2109	13.8279	orf19.2699	ABP1	Ortholog of S. cerevisiae Abp1; actin-binding protein of the cortical actin cytoskeleton; caspofungin induced; protein only detected in stationary phase yeast-form cultures; Spider biofilm repressed
CXQ85_001148	1963.19	2028.11	1893.75	707.584	684.499	768.216	orf19.3676	ABP140	Ortholog of S. cerevisiae actin-binding protein Abp140; Hap43-induced; F-12/CO2 early biofilm induced
CXQ85_001539	4607.7	4229.54	2620.03	1708.42	1479.25	2447.54	orf19.3529	ABP2	Putative alpha-actinin-like protein; induced by alpha pheromone in SpiderM medium
CXQ85_000583	4752.22	4762.2	4926.78	10545.9	10216.4	8293.66	orf19.1291	ABZ1	Ortholog(s) have 4-amino-4-deoxychorismate synthase activity and role in para-aminobenzoic acid biosynthetic process
CXQ85_001219	87.0732	65.9871	87.6365	628.497	40.8351	149.034	orf19.7466	ACC1	Putative acetyl-coenzyme-A carboxylases; regulated by Efg1; amphotericin B repressed; caspofungin repressed; 5'-UTR intron; gene used for strain identification by multilocus sequence typing; Hap43-induced; flow model biofilm repressed
CXQ85_001443	4113.08	3528.32	3354.36	1641.23	2894.7	2601.95	orf19.6124	ACE2	Transcription factor; similar to S. cerevisiae Ace2 and Swi5; regulates morphogenesis, cell separation, adherence, virulence in a mice; mutant is hyperfilamentous; rat catheter and Spider biofilm induced
CXQ85_004098	854.574	1035.92	878.379	748.177	658.466	616.109	orf19.3417	ACF2	Putative endo-1,3-beta-glucanase; fungal-specific (no human or murine homolog)
CXQ85_001626	86974.4	93070.5	112763	50032.7	54229	43556.3	orf19.6385	ACO1	Aconitase; induced in high iron; 2 upstream CCAAT motifs; amino acid starvation (3-AT), amphotericin B, phagocytosis, farnesol induced; Hap43, fluconazole-repressed; Gcn4-regulated; antigenic in infection; flow and Spider biofilm repressed
CXQ85_001705	2479.34	2893.1	2858.76	550.11	443.061	349.538	orf19.6632	ACO2	Putative aconitate hydratase 2; induced in high iron; regulated by Gcn4; repressed by amino acid starvation (3-AT); protein levels decrease in stationary phase yeast; flow model and Spider biofilm repressed
CXQ85_001814	52.0644	58.8319	48.3511	9.79839	26.5428	18.4372	orf19.2439	ACP1	Putative mitochondrial acyl carrier protein involved in fatty acid biosynthesis; shows colony morphology-related gene regulation by Ssn6p; protein newly produced during adaptation to the serum
CXQ85_004702	23167.7	33973	36558.5	35374.3	31165.9	17688.9	orf19.1743	ACS1	Acetyl-CoA synthetase; induced by human neutrophils; fluconazole-repressed; regulated by Nrg1/Mig1; colony morphology-related gene regulation by Ssn6; only in stationary phase cultures; rat catheter biofilm repressed, Spider biofilm induced
CXQ85_003417	28679.4	32802.8	39607.6	13362.9	14424	6412.3	orf19.1064	ACS2	Acetyl-CoA synthetase; antigenic during human and murine infection; induced by Efg1; macrophage-induced protein; soluble protein in hyphae; gene contains intron; flow model and Spider biofilm repressed
CXQ85_001347	20455.9	22417.3	29887.1	9624.82	8538.62	4987.26	orf19.5007	ACT1	Actin; gene has intron; transcript regulated by growth phase, starvation; at polarized growth site in budding and hyphal cells; required for wild-type Cdc42 localization; unprocessed N terminus; Hap43-induced; Spider biofilm repressed
CXQ85_000256	0.897661	0.795025	1.00732	0.699885	0.510439	0.768216	orf19.2331	ADA2	Zinc finger and homeodomain transcriptional coactivator; role in cell wall integrity and in sensitivity to caspofungin; required for the normal transcriptional response to caspofungin; required for yeast cell adherence to silicone substrate
CXQ85_003501	28932.5	30304	48692.6	82274.3	72566	119200	orf19.868	ADAEC	Protein of unknown function; transcription is specific to white cell type
CXQ85_002342	3135.53	2472.53	2711.69	2595.17	2257.67	1928.22	orf19.7484	ADE1	Phosphoribosylaminoimadazole succinocarboxamide synthetase, enzyme of adenine biosynthesis; not induced in GCN response, unlike the S. cerevisiae ortholog; fungal-specific (no human or murine homolog); levels decrease in stationary phase
CXQ85_004416	30.5205	27.8259	31.2268	34.9943	21.4384	38.4108	orf19.4827	ADE12	Adenylosuccinate synthase; upregulated in biofilm; decreased expression in hyphae vs yeast-form cells; not induced during GCN response, in contrast to S. cerevisiae ADE12, which is induced by Gcn4p; stationary phase-enriched protein
CXQ85_001010	2358.16	1646.5	1802.09	1454.36	1373.59	2120.28	orf19.3870	ADE13	Adenylosuccinate lyase; enzyme of adenine biosynthesis; soluble protein in hyphae; not induced during GCN response, in contrast to the S. cerevisiae ortholog; repressed by nitric oxide
CXQ85_001844	10441.6	10047.5	10013.7	6438.24	5828.19	2734.85	orf19.492	ADE17	5-Aminoimidazole-4-carboxamide ribotide transformylase, enzyme of adenine biosynthesis; antigenic in human; soluble protein in hyphae; not induced during GCN response, in contrast to the S. cerevisiae ortholog
CXQ85_004654	1776.47	1926.35	2003.55	2143.05	1632.38	1517.23	orf19.5906	ADE2	Phosphoribosylaminoimadazole carboxylase; role in adenine biosynthesis; required for normal growth and virulence in immunosuppressed mouse infection; not induced in GCN response, in contrast to S. cerevisiae ADE2; stationary phase-enriched
CXQ85_005217	1654.39	2204.61	2495.12	1187.71	1257.72	646.07	orf19.1233	ADE4	Putative phosphoribosylpyrophosphate amidotransferase; flucytosine induced
CXQ85_005301	57.4503	91.4279	114.834	134.378	64.8258	18.4372	orf19.5061	ADE5,7	Phosphoribosylamine-glycine ligase and phosphoribosylformylglycinamidine cyclo-ligase; interacts with Vps34p; required for hyphal growth and virulence; flucytosine induced; not induced in GCN response, in contrast to S. cerevisiae ortholog
CXQ85_002479	2857.26	3861.44	4115.89	2479.69	1847.79	1111.61	orf19.6317	ADE6	5-Phosphoribosylformyl glycinamidine synthetase; adenine biosynthesis; not induced in GCN response, in contrast to S. cerevisiae Ade6; protein in stationary phase yeast-form cultures; flow model and rat catheter biofilm repressed
CXQ85_002130	0.897661	0.795025	1.00732	0.699885	0.510439	0.768216	orf19.5789	ADE8	Putative phosphoribosylglycinamide formyl-transferase, enzyme of amino acid biosynthesis pathway; upregulated in biofilm; S. cerevisiae ortholog is Gcn4p regulated; protein enriched in stationary phase yeast-form cultures
CXQ85_004286	941225	630453	967181	405400	351717	537819	orf19.3997	ADH1	Alcohol dehydrogenase; oxidizes ethanol to acetaldehyde; at yeast cell surface; immunogenic in humans/mice; complements S. cerevisiae adh1 adh2 adh3 mutant; fluconazole, farnesol-induced; flow model biofilm induced; Spider biofilm repressed
CXQ85_003648	8225.27	8633.18	10679.6	7005.85	6047.17	4279.73	orf19.5113	ADH2	Alcohol dehydrogenase; soluble in hyphae; expression regulated by white-opaque switching; regulated by Ssn6; indued by Mnl1 in weak acid stress; protein enriched in stationary phase yeast cultures; Spider biofilm induced
CXQ85_002823	55760.9	27782.2	48915.2	29228.6	29058.3	102306	orf19.2608	ADH5	Putative alcohol dehydrogenase; regulated by white-opaque switch; fluconazole-induced; antigenic in murine infection; regulated by Nrg1, Tup1; Hap43, macrophage repressed, flow model biofilm induced; Spider biofilm induced
CXQ85_000854	7767.46	6954.09	6777.22	2080.76	2390.9	1560.25	orf19.3391	ADK1	Putative adenylate kinase; repressed in hyphae; macrophage-induced protein; adenylate kinase release used as marker for cell lysis; possibly essential (UAU1 method); flow model biofilm induced; rat catheter and Spider biofilm repressed
CXQ85_003696	13856.3	11384.8	15039.2	7807.92	6725.03	3647.49	orf19.5591	ADO1	Adenosine kinase; heterozygous null mutant is resistant to cordycepin in C. albicans fitness test; ketoconazole-induced; protein level decrease in stationary phase cultures; sumoylation target; Spider biofilm repressed
CXQ85_002522	7622.04	8699.17	7647.54	21639	22351.6	24044.4	orf19.2752	ADR1	C2H2 transcription factor; ortholog of S. cerevisiae Adr1 but mutant phenotype suggests a different set of target genes; transposon mutation affects filamentous growth; Spider biofilm induced
CXQ85_001895	17846.4	19170.4	20761.8	25373.6	27539.2	34986.9	orf19.1669	AFG3	Similar to S. cerevisiae Afg3p, a subunit of the mitochondrial inner membrane m-AAA protease; likely to be essential for growth, based on an insertional mutagenesis strategy
CXQ85_002944	2410.22	2613.25	2207.03	3207.57	3293.35	3071.33	orf19.980	AFL1	Ortholog(s) have 2 iron, 2 sulfur cluster binding, diphosphoinositol-pentakisphosphate kinase activity and inositol 1,5-bisdiphosphate 2,3,4,6-tetrakisphosphate 1-diphosphatase activity, more
CXQ85_001965	104.129	116.869	206.5	272.255	254.709	265.803	orf19.5862	AFP99	Protein related to arginases; downregulated upon adherence to polystyrene; regulated by Gcn2p and Gcn4p
CXQ85_002143	453.319	318.805	358.604	571.806	564.546	787.422	orf19.2272	AFT2	Putative Aft domain transcription factor; role in regulation of iron metabolism, oxidative stress, adhesion, hyphal growth, colony morphology, virulence; complements S. cerevisiae aft1 mutation; Spider biofilm induced
CXQ85_001468	765.705	1253.76	1185.61	272.255	352.713	177.458	orf19.935	AGA1	Protein with some similarity to agglutinin subunit; expression regulated upon white-opaque switch; Spider biofilm induced
CXQ85_002540	1065.52	1074.87	1124.16	1251.39	1345.01	1678.55	orf19.3050	AGE1	Putative GTPase activator; induced in low iron; rat catheter biofilm repressed
CXQ85_003841	2482.93	2501.95	2088.17	3027	2847.23	3118.19	orf19.1396	AGE2	Ortholog(s) have GTPase activator activity and role in ER to Golgi vesicle-mediated transport, intra-Golgi vesicle-mediated transport
CXQ85_001154	7233.36	6487.41	5773.93	1757.41	1496.61	1428.11	orf19.3683	AGE3	Putative ADP-ribosylation factor GTPase activating protein, functional ortholog of S. cerevisiae GCS1; mutation affects endocytosis, hyphal growth, chemical and drug resistance, and sensitivity to cell wall inhibitors
CXQ85_004997	12323.1	8102.9	10707.8	3991.44	3852.79	3643.65	orf19.5013	AGM1	Phosphoacetylglucosamine mutase (N-acetylglucosamine-phosphate mutase); enzyme of UDP-N-acetylglucosamine (UDP-GlcNAc) biosynthesis
CXQ85_002037	5521.52	5369.6	9007.42	10117.5	10634.5	14961.8	orf19.4679	AGP2	Amino acid permease; hyphal repressed; white-opaque switch regulated; induced in core caspofungin response, during cell wall regeneration, by flucytosine; regulated by Sef1, Sfu1, and Hap43; rat catheter and Spider biofilm induced
CXQ85_003012	176.839	156.62	234.705	303.75	235.312	508.559	orf19.3795	AGP3	Putative serine transporter; possible role in assimilation of sulfur; F-12/CO2 early biofilm induced
CXQ85_002629	3564.61	3770.81	4212.59	6148.49	6588.75	4794.44	orf19.6470	AHP2	Putative thiol-specific peroxiredoxin; macrophage-downregulated gene
CXQ85_002138	1643.62	2109.2	2425.62	403.834	517.075	430.201	orf19.300	AIP2	Putative actin interacting protein; regulated by Gcn4; induced in response to amino acid starvation (3-AT); repressed by elevated CO2; flow model biofilm repressed
CXQ85_003133	5997.28	5983.36	5216.89	4267.2	4336.69	4009.32	orf19.5357	AKL1	Putative serine/threonine protein kinase; induced during the mating process
CXQ85_002529	108.617	123.229	6.04389	125.979	161.299	27.6558	orf19.4950	AKR1	Ankyrin-repeat protein; induced by fluphenazine
CXQ85_002774	1752.24	1950.2	2098.24	643.194	708.489	778.203	orf19.5746	ALA1	Alanyl-tRNA synthetase; translational regulation generates cytoplasmic and mitochondrial forms; Gcn4p-regulated; repressed by amino acid starvation (3-AT); translation-related genes downregulated upon phagocytosis by murine macrophages
CXQ85_003237	199623	108928	73155.3	30222.4	55695	21106	orf19.5806	ALD5	NAD-aldehyde dehydrogenase; decreased expression in fluconazole-resistant isolate, or in hyphae; biofilm induced; fluconazole-downregulated; protein abundance is affected by URA3 expression in the CAI-4 strain; stationary phase enriched
CXQ85_003259	4187.59	3679.38	2954.46	5362.52	4382.63	4085.37	orf19.742	ALD6	Putative aldehyde dehydrogenase; stationary phase enriched protein; expression regulated upon white-opaque switch; rat catheter biofilm induced; rat catheter and Spider biofilm induced
CXQ85_002230	889.583	806.156	838.087	1266.79	1181.67	1042.47	orf19.4410	ALG1	Protein similar to S. cerevisiae Alg1p, a mannosyltransferase involved in N-linked protein glycosylation; likely to be essential for growth, based on an insertional mutagenesis strategy
CXQ85_005402	1770.19	1900.11	1981.39	1747.61	1609.92	1604.8	orf19.1221	ALG2	Putative mannosyltransferase involved in cell wall mannan biosynthesis; transcription is elevated in chk1, nik1, and sln1 homozygous null mutants
CXQ85_001183	5419.18	5330.65	5165.51	1847.7	1650.25	1539.51	orf19.2837	ALG5	Putative glucosyltransferase involved in cell wall mannan biosynthesis; possibly an essential gene, disruptants not obtained by UAU1 method
CXQ85_001789	1662.47	1737.93	1559.32	2120.65	1990.71	2379.17	orf19.1843	ALG6	Putative glucosyltransferase involved in cell wall mannan biosynthesis; transcription is elevated in chk1, nik1, and sln1 homozygous null mutants; repressed by nitric oxide; possibly essential gene, disruptants not obtained by UAU1 method
CXQ85_001108	1149.01	1059.77	1162.44	638.295	605.891	795.104	orf19.1659	ALG8	Putative glucosyltransferase involved in cell wall mannan biosynthesis; transcription is elevated in nik1 and sln1 homozygous null mutants, but not in the chk1 null mutant; possibly an essential gene, disruptants not obtained by UAU1 method
CXQ85_004415	2.69298	3.1801	2.01463	4.8992	1.53132	3.07287	orf19.4442	ALG9	Putative mannosyltransferase; similar to S. cerevisiae Alg9p; has HKEXRF motif
CXQ85_003353	4484.72	4243.05	3288.89	4601.74	4935.94	4796.74	orf19.1710	ALI1	Putative NADH-ubiquinone oxidoreductase; in detergent-resistant membrane fraction (possible lipid raft component); predicted N-terminal acetylation; nitric oxide-repressed; plasma membrane-localized; protein decreases in stationary phase
CXQ85_002039	4546.66	4772.54	5692.34	5422.01	4683.79	7427.11	orf19.7513	ALK2	N-Alkane inducible cytochrome P450
CXQ85_004128	0	0	0	0	1.02088	0	orf19.7551	ALO1	D-Arabinono-1,4-lactone oxidase involved in biosynthesis of dehydro-D-arabinono-1,4-lactone, which has a protective role against oxidative damage; plasma membrane-localized;required for full virulence in a mouse model of systemic infection
CXQ85_002813	7025.1	6261.62	5313.59	12768.7	10235.3	10148.1	orf19.1607	ALR1	Putative transporter of divalent cations; hyphal-induced expression; rat catheter biofilm induced
CXQ85_005270	12166	6229.02	38842.1	633.396	427.748	717.514	orf19.4555	ALS4	GPI-anchored adhesin; role in adhesion, germ tube induction; growth, temperature regulated; expressed during infection of human buccal epithelial cells; repressed by vaginal contact; biofilm induced; repressed during chlamydospore formation
CXQ85_001715	14100.5	11178.1	9378.11	28248.1	29830.1	39931.1	orf19.346	ALT1	Putative alanine transaminase; mutation confers hypersensitivity to 5-fluorocytosine (5-FC); rat catheter and flow model biofilm induced
CXQ85_002661	3101.42	2191.89	1821.23	2552.48	2842.63	4917.35	orf19.1507	AMN1	Putative negative regulator of exit from mitosis; Plc1-regulated; rat catheter biofilm induced
CXQ85_002133	2.69298	3.97513	5.03658	13.9977	8.16702	7.68216	orf19.5784	AMO1	Putative peroxisomal copper amine oxidase
CXQ85_001666	93.3568	144.695	357.597	345.743	588.026	230.465	orf19.3152	AMO2	Protein similar to A. niger predicted peroxisomal copper amino oxidase; mutation confers hypersensitivity to toxic ergosterol analog; F-12/CO2 early biofilm induced
CXQ85_003032	1929.07	1816.63	2044.85	4974.08	4120.26	6219.48	orf19.2768	AMS1	Putative alpha-mannosidase; transcript regulated by Nrg1; induced during cell wall regeneration; flow model biofilm induced; Spider biofilm induced
CXQ85_000750	7751.31	4378.21	11930.6	2005.87	2969.22	1032.48	orf19.3426	ANB1	Translation initiation factor eIF-5A; repressed in hyphae vs yeast cells; downregulated upon phagocytosis by murine macrophage; Hap43-induced; GlcNAc-induced protein; Spider biofilm repressed
CXQ85_000145	2424.58	2783.38	2019.67	2406.91	2165.79	1541.81	orf19.3622	ANP1	Putative mannosyltransferase of Golgi; member of Mnn9p family; similar to S. cerevisiae Anp1p; fungal-specific (no human or murine homolog)
CXQ85_003707	4239.66	4479.17	4499.68	6135.89	6009.91	9844.69	orf19.6254	ANT1	Peroxisomal adenine nucleotide transporter; role in beta-oxidation of medium-chain fatty acid and peroxisome proliferation; rat catheter biofilm induced
CXQ85_001919	1.79532	1.59005	1.00732	2.09966	24.5011	26.1194	orf19.4773	AOX2	Alternative oxidase; cyanide-resistant respiration; induced by antimycin A, oxidants; growth; Hap43, chlamydospore formation repressed; rat catheter, Spider biofilm induced; regulated in Spider biofilms by Bcr1, Tec1, Ndt80, Brg1
CXQ85_003294	0	0	0	0	0	0	orf19.6046	APC1	Putative Anaphase-Promoting Complex/Cyclosome subunit; essential for growth; periodic mRNA expression, peak at cell-cycle S/G2 phase
CXQ85_000040	14546.6	12128.1	13865.7	5337.32	5838.4	5443.58	orf19.5197	APE2	Neutral arginine, alanine, leucine specific metallo-aminopeptidase; purified from cell wall/intracellular fractions; protein repressed during mating; Hog1, farnesol-induced; may be essential (UAU1 method); rat catheter biofilm repressed
CXQ85_000551	7104.09	5731.34	7160	2457.3	2390.9	4089.22	orf19.3591	APE3	Putative vacuolar aminopeptidase Y,; regulated by Gcn2 and Gcn4; rat catheter and Spider biofilm repressed
CXQ85_000495	627.465	583.549	571.148	1016.93	865.194	1124.67	orf19.707	APG7	Ortholog(s) have Atg12 activating enzyme activity, Atg8 activating enzyme activity
CXQ85_005135	2.69298	3.1801	2.01463	2.09966	2.04176	1.53643	orf19.231	APL2	Phosphorylated protein of unknown function; mutation confers hypersensitivity to toxic ergosterol analog
CXQ85_000646	5562.81	5694.77	5082.91	3667.4	3756.83	3477.72	orf19.2844	APL4	Predicted gamma-adaptin, large subunit of the clathrin-associated protein (AP-1) complex; that binds clathrin and is involved in vesicle mediated transport; induced in core caspofungin response; rat catheter biofilm repressed
CXQ85_000610	354.576	84.2727	151.097	2.79954	87.7955	3.07287	orf19.4036	APM1	Ortholog of S. cerevisiae/S. pombe Apm1; a clathrin-associated protein complex (AP-1) subunit; phosphorylated protein; Tn mutation affects filamentous growth; Spider biofilm repressed
CXQ85_004448	1136.44	1083.62	1105.03	449.326	275.637	351.075	orf19.2194	APM4	Cargo-binding subunit of the clathrin associated protein complex (AP-2), involved in endocytosis
CXQ85_003007	0.897661	0.795025	1.00732	1.39977	1.02088	0.768216	orf19.1836	APN2	Putative class II abasic (AP) endonuclease; flucytosine induced
CXQ85_001954	8918.27	8174.45	11265.8	4899.2	4729.22	9654.94	orf19.1891	APR1	Vacuolar aspartic proteinase; transcript equivalent in yeast-form and mycelial cells but is elevated at lower growth temperatures; upregulated iby human neutrophils; protein enriched in stationary phase; Spider biofilm induced
CXQ85_000273	506.281	446.804	464.372	568.307	451.228	623.792	orf19.393	APS3	Component of the adaptor complex AP-3, which is involved in vacuolar protein sorting
CXQ85_004792	1.79532	0.795025	53.3877	4.19931	31.6472	16.1325	orf19.1448	APT1	Adenine phosphoribosyltransferase; flucytosine induced; repressed by nitric oxide; protein level decreased in stationary phase yeast cultures
CXQ85_004181	9.87428	9.54031	12.0878	174.971	56.1483	53.0069	orf19.2172	ARA1	D-Arabinose dehydrogenase; dehydro-D-arabinono-1,4-lactone synthesis; active on D-arabinose, L-fucose, L-xylose, L-galactose; inhibited by metal ions, thiol group-specific reagents; induced on polystyrene adherence; Spider biofilm induced
CXQ85_000382	5.38597	3.1801	0	0	0.510439	0.768216	orf19.2422	ARC1	Putative G4 nucleic acid binding protein; macrophage/pseudohyphal-repressed; protein enriched in stationary phase yeast-form cultures; Spider biofilm repressed
CXQ85_001020	3442.53	3650.76	3757.29	1429.17	1756.42	1551.03	orf19.6151	ARC15	Putative ARP2/3 complex subunit; mutation confers hypersensitivity to cytochalasin D
CXQ85_001816	61.041	172.521	230.675	244.96	304.222	213.564	orf19.2437	ARC35	Putative ARP2/3 complex subunit; shows colony morphology-related gene regulation by Ssn6p; mutation confers hypersensitivity to cytochalasin D
CXQ85_001013	138.24	245.663	178.295	6.29897	11.2297	9.98681	orf19.3873	ARC40	Protein similar to S. cerevisiae Arc40; involved in actin filament organization in S. cerevisiae; transposon mutation affects filamentous growth; rat catheter and Spider biofilm repressed
CXQ85_000364	13576.2	12186.2	14962.7	70462.3	67098.7	90824.7	orf19.6322	ARD	D-arabitol dehydrogenase, NAD-dependent (ArDH); enzyme of D-arabitol and D-arabinose catabolism; D-arabitol is a marker for active infection in humans; rat catheter and Spider biofilm induced
CXQ85_002165	55.655	14.3105	39.2853	107.082	77.0763	525.46	orf19.2248	ARE2	Acyl CoA:sterol acyltransferase; uses cholesterol and oleoyl-CoA substrates; protoberberine derivative drug inhibits enzyme activity; ketoconazole-induced; Hap43-repressed; flow model biofilm induced; Spider biofilm induced
CXQ85_005230	6923.66	7359.55	7007.89	8547.7	8457.46	9734.07	orf19.5964	ARF2	Essential protein, putative ADP-ribosylation factor; involved in invasive growth; mutation confers hypersensitivity to Brefeldin A; Spider biofilm repressed
CXQ85_000194	58.348	42.1364	74.5413	36.394	12.2505	3.07287	orf19.1702	ARF3	Similar to but not orthologous to S. cerevisae Arf3; transcript filament induced; Tup1 regulated; rat catheter biofilm repressed (see Locus History Note for Assembly 19 correction)
CXQ85_000899	4872.51	5138.25	8858.33	3944.55	1881.48	715.978	orf19.7469	ARG1	Argininosuccinate synthase; arginine synthesis; Gcn4, Rim101 regulated; induced by amino acid starvation (3-AT), benomyl treatment; stationary phase enriched protein; repressed in alkalinizing medium; rat catheter, Spider biofilm induced
CXQ85_004899	0.897661	0.795025	1.00732	3.49943	1.53132	3.84108	orf19.5926	ARG11	Putative ornithine transporter of the mitochondrial inner membrane; induced during the mating process
CXQ85_003872	558.345	655.896	964.001	1220.6	1047.93	864.243	orf19.5610	ARG3	Putative ornithine carbamoyltransferase; Gcn4-regulated; Hap43-induced; repressed in alkalinizing medium; rat catheter and Spider biofilm induced
CXQ85_002606	5109.49	5072.26	4852.24	4709.53	4979.33	4277.43	orf19.6689	ARG4	Argininosuccinate lyase, catalyzes the final step in the arginine biosynthesis pathway; alkaline downregulated; flow model biofilm induced; Spider biofilm induced
CXQ85_005203	4034.09	4741.53	4323.4	4149.62	2836	1617.1	orf19.4788	ARG5,6	Arginine biosynthetic enzyme; processed in S. cerevisiae into 2 polypeptides with acetylglutamate kinase (Arg6) activity and acetylglutamate-phosphate reductase (Arg5) activity; Gcn4 regulated; alkaline repressed; Spider biofilm induced
CXQ85_003017	739.673	594.679	862.262	1375.27	1057.12	1916.7	orf19.4766	ARG81	Zn(II)2Cys6 transcription factor; required for utilization of ornithine as a nitrogen source and for wild-type resistance to caffeine; required for yeast cell adherence to silicone substrate
CXQ85_001781	3524.22	3099.01	2450.8	6196.08	6190.09	5836.91	orf19.2748	ARG83	GAL4-like Zn(II)2Cys6 transcription factor; clade-associated expression; null shows abnormal regulation of invasive colony growth, is unable to utilize proline as a nitrogen source; flow model biofilm induced
CXQ85_003037	1649.9	1551.89	1591.56	1668.53	1621.66	2562.77	orf19.4603	ARL1	Putative GTPase in the late Golgi involved in regulation of polarized growth and secretion; mutation confers dose-dependent sensitivity to Brefeldin A
CXQ85_000400	3.59065	3.1801	3.02195	7.69874	4.59395	15.3643	orf19.2297	ARL3	Putative Ras superfamily GTPase; induced by nitric oxide independent of Yhb1p
CXQ85_001446	7736.05	7741.96	7062.29	2073.76	2003.98	1578.68	orf19.1986	ARO2	Putative chorismate synthase; fungal-specific (no human or murine homolog); protein level decreased in stationary phase yeast cultures; GlcNAc-induced protein
CXQ85_002667	8158.85	6212.33	5756.81	1494.25	1215.87	1312.11	orf19.1517	ARO3	3-deoxy-D-arabinoheptulosonate-7-phosphate synthase; aromatic amino acid synthesis; GCN-regulated; feedback-inhibited by phe if expressed in S. cerevisiae; decreased in stationary phase; flow model biofilm repressed
CXQ85_004775	0	0.795025	1.00732	0	0	0.768216	orf19.4060	ARO4	3-deoxy-D-arabinoheptulosonate-7-phosphate synthase; aromatic amino acid biosynthesis; GCN-regulated; feedback-inhibited by tyrosine if produced in S. cerevisiae Aro3p and Aro4p catalyze same reaction; protein decreases in stationary phase
CXQ85_004814	1983.83	1676.71	1247.06	2147.25	2048.39	1537.97	orf19.1170	ARO7	Putative chorismate mutase; fungal-specific (no human or murine homolog); alkaline upregulated
CXQ85_001655	90.6638	98.5832	152.105	332.445	283.804	152.875	orf19.2098	ARO8	Aromatic transaminase of the Ehrlich fusel oil pathway of aromatic alcohol biosynthesis; Rim101 independent alkaline induction; protein abundance affected by URA3 expression in CAI-4 strain; Gcn4-regulated; stationary phase enriched
CXQ85_005181	1584.37	1567.79	1695.31	3257.27	2847.23	4546.3	orf19.3012	ARO80	Zn(II)2Cys6 transcription factor; transcriptional activator of aromatic amino acid catabolism; regulator of aromatic alcohol biosynthesis via the Ehrlich pathway; mutant is viable
CXQ85_003276	262.117	166.16	119.871	1620.23	892.247	473.221	orf19.1237	ARO9	Aromatic transaminase; Ehrlich fusel oil pathway of aromatic alcohol biosynthesis; Rim101-dependent pH-regulation (alkaline induced); Hap43-induced gene
CXQ85_004588	586.173	576.393	420.051	690.087	675.821	430.201	orf19.2641	ARP1	Putative centractin; induced upon adherence to polystyrene
CXQ85_004008	1056.55	1149.61	1237.99	1378.07	1649.23	951.82	orf19.7292	ARP2	Component of the Arp2/3 complex; required for virulence, hyphal growth, cell wall/cytoskeleton organization, not for endocytosis; mutation confers hypersensitivity to cytochalasin D; regulated by Gcn2 and Gcn4; Spider biofilm repressed
CXQ85_002789	6099.61	6444.48	5592.62	4544.35	5242.21	5142.44	orf19.2289	ARP3	Protein with Myo5p-dependent localization to cortical actin patches at hyphal tip; mutation confers hypersensitivity to cytochalasin D; Spider biofilm repressed
CXQ85_002337	2532.3	2599.73	2053.92	3234.17	3445.46	3105.9	orf19.5623	ARP4	Subunit of the NuA4 histone acetyltransferase complex
CXQ85_001271	6216.31	6337.15	5779.98	1981.37	1880.46	1929.76	orf19.3359	ARP8	Putative chromatin-remodeling enzyme complex protein; mutation confers hypersensitivity to toxic ergosterol analog, and to amphotericin B; rat catheter biofilm induced
CXQ85_002203	4579.87	4656.46	3353.35	4096.43	4918.59	4779.84	orf19.2507	ARP9	Protein similar to S. cerevisiae Arp3p, a component of the Arp2/3 complex involved in actin-dependent processes; likely to be essential for growth, based on an insertional mutagenesis strategy
CXQ85_000891	508.974	492.121	404.941	480.821	447.145	396.4	orf19.3122	ARR3	Ortholog of S. cerevisiae Arr3; arsenite transporter of the plasma membrane required for resistance to arsenic compounds; benomyl-induced; Gcn4-regulated; Hap43-repressed; mutant is viable; Spider biofilm induced
CXQ85_005185	0.897661	0.795025	1.00732	0.699885	0.510439	0.768216	orf19.3015	ARX1	Putative ribosomal large subunit biogenesis protein; repressed in core stress response; repressed by prostaglandins
CXQ85_000817	15032.2	17813.3	19860.2	2245.23	3171.87	2496.7	orf19.6906	ASC1	40S ribosomal subunit similar to G-beta subunits; glucose or N starvation induced filamentation; required for virulence in mice; snoRNA snR24 encoded in ASC1 intron; repressed in stationary phase; GlcNAc-induced; Spider biofilm repressed
CXQ85_002577	1716.33	1780.86	1377	1818.3	1797.26	1017.12	orf19.3715	ASF1	Protein similar to S. cerevisiae Asf1p, a chromatin assembly complex component; likely to be essential for growth, based on an insertional mutagenesis strategy
CXQ85_005060	3386.88	3534.68	2443.75	5181.25	4952.28	4474.09	orf19.166	ASG1	Gal4p family zinc-finger transcription factor with similarity to S. cerevisiae Asg1p
CXQ85_003615	2271.98	1543.94	1405.21	6870.77	7283.45	9619.6	orf19.5343	ASH1	GATA-like transcription factor; localizes to daughter cell, hyphal tip cell nuclei; mRNA localization mediated by She3; required for WT virulence and filamentous growth on solid media; Ras1 repressed in yeast, Cyr1 repressed yeast, hyphae
CXQ85_004261	945.238	902.354	885.43	545.91	571.181	616.878	orf19.3964	ASH2	Ortholog(s) have histone methyltransferase activity (H3-K4 specific) activity
CXQ85_000142	1188.5	970.726	782.684	1674.13	1664.03	1176.91	orf19.4675	ASK1	Essential subunit of the Dam1 (DASH) complex, which acts in chromosome segregation by coupling kinetochores to spindle microtubules
CXQ85_005102	8.97661	8.74528	69.5048	2.09966	1.53132	2.30465	orf19.198	ASN1	Putative asparagine synthetase; soluble protein in hyphae; regulated by Rim101; decreased expression at pH 4 vs pH 8; protein detected during exponential and stationary phases of yeast-form growth
CXQ85_001921	2.69298	10.3353	18.1317	555.009	597.214	2370.72	orf19.2344	ASR1	Heat shock protein; transcript regulated by cAMP, osmotic stress, ciclopirox olamine, ketoconazole; repressed by Cyr1, Ras1; colony morphology-related regulated by Ssn6; stationary phase enriched; Hap43-induced; Spider biofilm induced
CXQ85_001059	4727.09	4429.88	5910.93	29742.3	28440.1	63224.2	orf19.7284	ASR2	Adenylyl cyclase and stress responsive protein; induced in cyr1 or ras1 mutant; stationary phase enriched protein; Spider biofilm induced
CXQ85_003448	0	0.795025	0	1.39977	2.04176	8.45038	orf19.6214	ATC1	Cell wall acid trehalase; catalyzes hydrolysis of the disaccharide trehalose; similar to S. cerevisiae vacuolar acid trehalase (Ath1p); Hap43p-repressed gene
CXQ85_000869	1067.32	1080.44	1054.66	1445.96	1044.36	1083.95	orf19.5877	ATF1	Putative alcohol acetyltransferase; caspofungin repressed; expression depends on Tac1p
CXQ85_003409	2.69298	15.1055	0	6.29897	6.12527	22.2783	orf19.3841	ATG1	Putative protein serine/threonine kinase; predicted role in vesicle formation in autophagy and the cytoplasm-to-vacuole targeting (Cvt) pathway; Spider biofilm induced
CXQ85_000743	47.5761	52.4717	65.4755	118.98	98.0043	137.511	orf19.3412	ATG15	Putative lipase; fungal-specific (no human or murine homolog); Hap43p-repressed gene
CXQ85_005246	671.451	696.442	591.294	2294.22	2072.89	2757.9	orf19.5974	ATG9	Protein similar to S. cerevisiae Atg9; required for early step in autophagy; required for cytoplasm to vacuole trafficking of Lap41; Spider biofilm induced
CXQ85_002711	3930.86	4363.89	3417.82	4473.67	4369.36	6477.6	orf19.1077	ATM1	Member of MDR subfamily of ABC family; ortholog of S. cerevisiae ABC transporter, Atm1; induced in low iron; induced by nitric oxide independent of Yhb1
CXQ85_001773	10476.6	7184.65	10007.7	9743.1	7053.25	9142.54	orf19.1571	ATO7	Putative fungal-specific transmembrane protein
CXQ85_000037	45024.9	46513	46254.9	18268.4	21564	19449.7	orf19.6854	ATP1	ATP synthase alpha subunit; antigenic in human/mouse; at hyphal surface; ciclopirox, ketoconazole, flucytosine induced; Efg1, caspofungin repressed; may be essential; sumoylation target; stationary phase-enriched; Spider biofilm repressed
CXQ85_000098	2840.2	2809.62	2848.69	1501.25	1712.01	1401.99	orf19.5491.1	ATP14	Putative mitochondrial F1F0 ATP synthase subunit; macrophage/pseudohyphal-induced
CXQ85_002899	5983.81	5511.91	5979.42	3854.97	4306.57	3632.13	orf19.7678	ATP16	Subunit of the mitochondrial F1F0 ATP synthase; sumoylation target; protein newly produced during adaptation to the serum; Spider biofilm repressed
CXQ85_001985	1775.57	1401.63	1732.58	1403.27	1528.76	1415.05	orf19.7509.1	ATP17	Mitochondrial ATPase complex subunit; downregulated by Efg1p; flucytosine induced; caspofungin repressed
CXQ85_003550	63329.1	65277.2	68785.5	22571.3	25412.7	25181.4	orf19.5653	ATP2	F1 beta subunit of F1F0 ATPase complex; antigenic in human, mice; induced by ciclopirox olamine; caspofungin repressed; macrophage/pseudohyphal-induced; detected during exponential and stationary growth phases; Spider biofilm repressed
CXQ85_004904	2239.67	2380.31	2156.66	1125.42	1365.42	1166.92	orf19.3757	ATP20	Putative mitochondrial ATP synthase; shows colony morphology-related gene regulation by Ssn6p; flucytosine induced; caspofungin repressed; macrophage/pseudohyphal-induced
CXQ85_000717	7555.62	6806.21	6859.82	3915.16	4272.88	4162.2	orf19.3223	ATP3	F1-ATP synthase complex subunit; caspofungin repressed; flucytosine and macrophage/pseudohyphal-induced; present in exponential and stationary growth phases; Hap43p-induced gene
CXQ85_003190	12.5673	27.8259	75.5487	46.8923	81.1598	36.1062	orf19.3579	ATP4	Putative F0-ATP synthase subunit 4; macrophage/pseudohyphal-induced; present in exponential and stationary growth phases
CXQ85_004709	13883.2	13040	13103.2	8969.73	9576.35	8655.49	orf19.5419	ATP5	Putative F0-ATP synthase FO subunit B; caspofungin repressed; protein level decreased in stationary phase yeast cultures; Spider biofilm repressed
CXQ85_003182	0	62.807	46.3365	16.7972	2.55219	3.84108	orf19.2785	ATP7	Putative subunit of the F1F0-ATPase complex; colony morphology-related gene regulation by Ssn6; farnesol, macrophage-downregulated protein abundance; protein present in exponential and stationary yeast growth phases; Hap43-induced
CXQ85_001097	860.857	946.875	1130.21	1986.97	2715.02	1270.63	orf19.6399	ATS1	Protein required for modification of wobble nucleosides in tRNA; induced upon adherence to polystyrene; regulated by Sef1, Sfu1, and Hap43
CXQ85_000679	5010.75	5571.54	4780.72	13297.8	11636	13930.1	orf19.1945	AUR1	Inositolphosphorylceramide (IPC) synthase; catalyzes the key step in sphingolipid biosynthesis; antifungal drug target; flow model biofilm induced; Spider biofilm induced
CXQ85_000290	1883.29	2013	2306.75	2341.82	2425.61	3874.88	orf19.2480.1	AUT7	Putative autophagosome protein; acts synergistically with Ysy6p to regulate unfolded protein response and mitochondrial function under ER stress; macrophage/pseudohyphal-repressed; alternatively spliced intron in 5' UTR
CXQ85_000094	1231.59	1000.94	760.523	1263.99	1289.88	1320.56	orf19.5496	AVT1	Putative vacuolar transporter; promoter bound by a1p and alpha2p by ChIP-chip analysis
CXQ85_002890	0.897661	0.795025	0	0	0	2.30465	orf19.1142	AVT4	Putative vacuolar transporter of large neutral amino acids; induced by alpha pheromone in SpiderM medium
CXQ85_002593	96.9474	86.6578	54.395	77.6873	64.3153	86.0402	orf19.905	AVT7	Ortholog of S. cerevisiae Avt7 transporter; repressed upon adherence to polystyrene; constitutive expression independent of MTL or white-opaque status; Spider biofilm induced
CXQ85_001664	19.7486	1.59005	13.0951	35.6941	50.023	18.4372	orf19.7342	AXL1	Putative endoprotease; induced by alpha factor; transcript is upregulated in an RHE model of oral candidiasis and in clinical isolates from HIV+ patients with oral candidiasis
CXQ85_000570	2308.79	3144.33	2566.64	641.095	516.564	261.194	orf19.5292	AXL2	Ortholog of S. cerevisiae Axl2; a plasma membrane protein involved in determination of budding pattern; O-glycosylated by Pmt4; mutant is viable
CXQ85_005145	647.214	496.096	488.548	192.468	357.818	405.618	orf19.6167	AYR1	Putative oxidoreductase; transcriptionally induced by interaction with macrophage; rat catheter biofilm repressed
CXQ85_002188	1848.28	2022.54	1833.31	1123.32	918.28	823.528	orf19.5615	AYR2	Putative NADPH-dependent 1-acyl dihydroxyacetone phosphate reductase; shows colony morphology-related gene regulation by Ssn6p
CXQ85_004427	17.9532	15.9005	20.1463	12.5979	9.69834	15.3643	orf19.3809	BAS1	Putative Myb-like transcription factor; ortholog S. cerevisiae Bas1, a regulator of purine biosynthetic genes; mutant exhibits adenine auxotrophy and abnormal colony morphology
CXQ85_005054	255.834	713.933	584.243	47.5922	46.4499	13.8279	orf19.797	BAT21	Putative branched chain amino acid aminotransferase; regulated by Gcn4, Gcn2; induced in response to amino acid starvation (3-aminotriazole treatment); early-stage flow model biofilm formation
CXQ85_003177	10859.9	10082.5	8539.01	14892.9	14316.8	18749.1	orf19.2791	BBC1	Putative SH3-domain-containing protein
CXQ85_000948	7885.06	6392.8	7424.92	2186.44	1909.55	2033.47	orf19.5162	BCK1	Ortholog of S. cerevisiae Bck1; MAP kinase kinase kinase of cell integrity pathway; mutant is hypersensitive to caspofungin
CXQ85_004690	6.28363	7.95025	9.06584	3.49943	1.53132	3.07287	orf19.723	BCR1	Transcription factor; regulates a/alpha biofilm formation, matrix, cell-surface-associated genes; confers adherence, impermeability, impenetrability, fluconazole resistance; Tup1/Tec1/Mnl1-regulated; mRNA binds She3; Spider biofilm induced
CXQ85_002176	8737.84	9089.53	7351.39	12380.3	12974.8	12785.4	orf19.2014	BCY1	Protein kinase A regulatory subunit; involved in regulation of filamentation, phenotypic switching and mating; required for nuclear localization of Tpk1; physically interacts with Tpk1; apoptosis-regulated
CXQ85_002950	8881.46	9675.46	14952.6	14769.7	15631.7	16650.3	orf19.978	BDF1	Essential chromatin-binding bromodomain protein; repressed upon adherence to polystyrene; reduced mRNA abundance detected in null mutant; macrophage/pseudohyphal-repressed
CXQ85_004193	1900.35	1701.35	2228.18	880.456	828.442	1182.28	orf19.4645	BEM1	Protein required for wild-type budding, hyphal growth, and virulence in a mouse systemic infection; suppresses pseudohyphal and filamentous growth defects of various S. cerevisiae mutants and heat sensitivity of S. cerevisiae cdc24-4 mutant
CXQ85_003066	1172.35	1101.11	1133.23	1674.83	1646.68	1231.45	orf19.2771	BEM3	Putative GTPase-activating protein (GAP) for Rho-type GTPase Cdc42p; involved in cell signaling pathways that control cell polarity; similar to S. cerevisiae Bem3p
CXQ85_001673	1177.73	1486.7	1428.37	1466.96	1461.9	1107.77	orf19.7563	BET2	Putative Type II geranylgeranyltransferase beta subunit; transcript regulated by Mig1
CXQ85_003064	13022.4	13606.9	15138.9	5750.96	5976.22	5408.24	orf19.4560	BFR1	Protein involved in the maintenance of normal ploidy; S. cerevisiae ortholog cofers Brefeldin A resistance; stationary phase enriched protein; Spider biofilm repressed
CXQ85_001671	0	1145.63	0	0	1421.57	0	orf19.7339	BGL22	Putative glucanase; induced during cell wall regeneration
CXQ85_000253	18.8509	11.1304	12.0878	57.3906	99.0252	56.848	orf19.2334	BIG1	Endoplasmic reticulum (ER) protein; ortholog of S. cerevisiae Big1; required for beta-1,6-glucan synthesis, filamentation, adhesion, and virulence; rat catheter biofilm repressed
CXQ85_005184	14191.1	12208.4	14579.9	12094	13196.4	11829	orf19.3014	BMH1	Sole 14-3-3 protein in C. albicans; role in hyphal growth; possibly regulated by host interaction; localizes to yeast-form cell surface, not hyphae; alternatively spliced 5' UTR intron; Spider biofilm repressed
CXQ85_001990	2763	3046.54	4269	4624.14	5884.85	3768.87	orf19.2504	BMS1	Putative GTPase; Hap43-induced gene; mutation confers resistance to 5-fluorocytosine (5-FC); flucytosine induced; repressed by prostaglandins; Spider biofilm induced
CXQ85_002395	2105.91	2230.84	1835.33	2206.74	2319.95	1696.99	orf19.860	BMT8	Putative beta-mannosyltransferase, member of a 9-gene family including characterized BMT genes with roles in beta-1,2-mannosylation of cell wall phosphopeptidomannan; transposon insertion in promoter region causes decreased colony wrinkling
CXQ85_001518	5845.57	6562.94	4628.61	5230.24	5641.37	7437.1	orf19.5443	BNA4	Putative kynurenine 3-monooxygenase, involved in NAD biosynthesis; transposon mutation affects filamentous growth; Hap43p-repressed gene; oral infection upregulated; mutants have reduced capacity to damage oral epithelial cells
CXQ85_004513	10140	8994.92	8456.41	12061.1	9906.09	10545.3	orf19.4927	BNI1	Formin; role in cytoskeletal organization, cell polarity; role in systemic virulence in mouse; cell-cycle regulated localization to site of polarized growth, bud neck; localizes to Spitzenkorper of hyphae, minor localization at septum
CXQ85_001561	7161.54	8623.64	6926.3	1520.85	945.843	599.209	orf19.4457	BNI4	Protein required for wild-type cell wall chitin distribution, morphology, hyphal growth; not essential; similar to S. cerevisiae Bni4p (targeting subunit for Glc7p phosphatase, involved in bud-neck localization of chitin synthase III)
CXQ85_003164	110.412	115.279	133.973	18.197	22.4593	15.3643	orf19.7537	BNR1	Formin; probable role in hyphal cytoskeletal polarity; synthetic lethality if Bnr1p and Bni1p are absent
CXQ85_000714	3503.57	3588.75	2986.69	3907.46	3792.56	3326.38	orf19.3230	BOI2	Putative SH3-domain-containing protein; mutation confers hypersensitivity to toxic ergosterol analog; Spider biofilm induced
CXQ85_001310	3833.91	3353.42	4376.79	2645.57	2732.38	2807.06	orf19.6261	BPH1	Ortholog of S. cerevisiae Bph1; a putative ortholog of human Chediak-Higashi syndrome protein and murine beige gene implicated in disease syndromes involving defective lysosomal trafficking; mutant is viable
CXQ85_002949	2586.16	2342.15	2637.15	6091.8	6036.45	6034.34	orf19.976	BRE1	Putative transcription factor with C3HC4 zinc finger DNA-binding motif; similar to S. cerevisiae Bre1p; transposon mutation affects filamentous growth
CXQ85_000482	1538.59	1459.67	1223.89	2888.43	2379.67	2806.29	orf19.6649	BRF1	Component of the general transcription factor for RNA polymerase III (TFIIIB); possibly an essential gene, disruptants not obtained by UAU1 method
CXQ85_004981	0	0	0	0.699885	1.02088	0	orf19.4056	BRG1	Transcription factor; recruits Hda1 to hypha-specific promoters; Tn mutation affects filamentation; Hap43-repressed; Spider and flow model biofilm induced; required for Spider biofilm formation; Bcr1-repressed in RPMI a/a biofilms
CXQ85_001496	3850.97	4045.09	3352.35	3318.16	3197.39	3209.61	orf19.1251	BRN1	Putative condensin complex subunit; cell-cycle regulated periodic mRNA expression
CXQ85_001891	4885.97	4416.37	4473.49	5970.72	5333.58	6675.03	orf19.1670	BRO1	Class E vacuolar protein sorting factor; role in transport from multivesicular body to vacuole; not involved in Rim101 pathway; macrophage and pseudohyphal-repressed; flow model biofilm induced
CXQ85_000510	3719.91	3847.13	2700.61	4996.48	4528.61	3658.25	orf19.1053	BST1	Inositol deacylase involved in attachment of GPI-anchored proteins to cell wall; required for host invasion and immune escape
CXQ85_004813	1119.38	1027.17	1012.35	1371.07	1502.22	1470.37	orf19.1171	BTA1	Ortholog of C. dubliniensis CD36 : Cd36_10780, C. parapsilosis CDC317 : CPAR2_208080, Candida tenuis NRRL Y-1498 : CANTEDRAFT_120956 and Debaryomyces hansenii CBS767 : DEHA2F24508g
CXQ85_005352	1103.23	1342	1036.53	2794.64	2478.18	3065.18	orf19.6674	BTS1	Putative geranylgeranyl diphosphate synthase; repressed by benomyl treatment; Spider biofilm induced
CXQ85_004301	342.009	399.103	233.697	237.261	226.124	203.577	orf19.2678	BUB1	Putative cell cycle checkpoint kinase; mutation confers increased sensitivity to nocodazole
CXQ85_003245	724.413	589.909	471.424	909.851	1062.22	1044.01	orf19.5827	BUB2	Ortholog(s) have GTPase activator activity
CXQ85_002288	382.404	427.724	409.977	433.229	414.987	235.842	orf19.2655	BUB3	Protein similar to S. cerevisiae Bub3; a kinetochore checkpoint component; induced by hydroxyurea treatment; flow model biofilm induced; Spider biofilm induced
CXQ85_005040	1329.44	1199.69	850.174	944.145	847.329	780.508	orf19.3555	BUD14	Putative SH3-domain-containing protein; predicted role in bud-site selection; Spider biofilm induced
CXQ85_001820	0.897661	0.795025	1.00732	0.699885	0.510439	0.768216	orf19.1828	BUD16	Putative pyridoxal kinase; a key enzyme in pyridoxal 5'-phosphate synthesis, the active form of vitamin B6; involved in bud-site selection and genome integrity in S. cerevisiae; induced by alpha pheromone in SpiderM medium
CXQ85_004717	528.723	491.326	573.163	1147.11	863.152	1058.6	orf19.5430	BUD21	Small-subunit processome component; repressed by prostaglandins
CXQ85_002640	262.117	524.717	507.687	431.829	478.281	454.784	orf19.3287	BUD22	Protein with a predicted role in 18S rRNA maturation and small ribosomal subunit biogenesis; repressed in core stress response; repressed by prostaglandins
CXQ85_003583	123.877	131.179	165.2	164.473	156.705	149.034	orf19.4855	BUD31	Bud31 ortholog; not subject to mating-type regulation, in contrast to S. cerevisiae Bud31 which has a role in specifying the bud site; Spider biofilm induced
CXQ85_001706	1560.14	2070.25	1451.54	1287.79	843.245	447.102	orf19.1842	BUD5	Predicted GTP/GDP exchange factor for Rsr1; rat catheter biofilm induced
CXQ85_001260	334.828	783.895	607.411	282.754	262.366	271.949	orf19.1112	BUD7	Ortholog(s) have small GTPase binding activity, role in Golgi to plasma membrane protein transport, Golgi to vacuole transport, fungal-type cell wall chitin biosynthetic process and exomer complex localization
CXQ85_001739	859.062	780.715	722.245	2280.23	1911.59	1443.48	orf19.5094	BUL1	Protein similar but not orthologous to S. cerevisiae Bul1; a protein involved in selection of substrates for ubiquitination; mutants are viable; macrophage/pseudohyphal-induced; rat catheter biofilm induced
CXQ85_003824	1229.8	1301.46	1519.03	1096.02	1155.12	1262.95	orf19.4284	BUR2	Protein with similarity to S. cerevisiae Bur2p, contains a cyclin domain; not required for wild-type hyphal growth, adherence to buccal epithelial cells, or virulence in mouse systemic infection
CXQ85_000191	2386.88	2928.87	2445.76	2229.13	2350.57	2721.02	orf19.1699	BZZ1	Protein similar to S. cerevisiae Bzz1p, which is an SH3 domain protein involved in the regulation of actin polymerization
CXQ85_003970	3081.67	3095.83	2576.71	3768.88	4073.81	3244.18	orf19.6670	CAC2	Component of the chromatin assembly factor I (CAF-1); involved in regulation of white-opaque switching frequency; macrophage-induced
CXQ85_001027	5189.38	3711.97	3518.55	2051.36	1901.39	2575.83	orf19.388	CAF16	ABC family protein, predicted not to be a transporter; Hap43, caspofungin repressed; rat catheter and Spider biofilm repressed
CXQ85_004674	2232.48	1663.19	1850.44	1546.05	1220.97	1673.94	orf19.4015	CAG1	heterotrimeric G protein alpha subunit; positive role in mating pheromone response; opaque-enriched transcript; transcript repressed by MTLa1-MTLalpha2; regulated by hemoglobin-responsive Hbr1 via MTL genes; rat catheter biofilm repressed
CXQ85_004916	718.129	576.393	547.98	799.969	693.687	666.044	orf19.793	CAK1	Monomeric CDK-activating kinase; functional homolog of S. cerevisiae Cak1p; phosphorylates cyclin-free human CDK2; lacks glycine loop motif; conserved lysine (K36) not required for activity; possibly essential gene (by UAU1 method)
CXQ85_001907	47515	41412.9	45480.3	4941.89	5508.66	5462.02	orf19.7382	CAM1	Putative translation elongation factor eEF1 gamma; protein level decreased in stationary phase cultures; Spider biofilm repressed
CXQ85_000726	6801.58	7571.03	12050.5	4026.44	2392.43	3122.8	orf19.111	CAN2	Basic amino acid permease; arginine metabolism; regulated by Nrg1/Tup1; caspofungin, flucytosine induced; colony morphology-related regulation by Ssn6; Hap43-repressed; rat catheter and Spider biofilm induced; promoter bound by Efg1
CXQ85_000712	10.7719	9.54031	13.0951	8.39862	6.12527	8.45038	orf19.1623	CAP1	AP-1 bZIP transcription factor; apoptotic, oxidative stress response/resistance, multidrug resistance; nuclear in oxidative stress; complements S. cerevisiae yap1 mutant; oralpharyngeal candidasis-, human neutrophil, Spider biofilm induced
CXQ85_004373	439.854	401.488	546.972	1902.29	1384.82	810.468	orf19.861	CAP4	Predicted bZip transcription factor; possibly an essential gene, disruptants not obtained by UAU1 method
CXQ85_004357	2307.89	2847.78	5592.62	1913.49	2094.84	1986.61	orf19.3934	CAR1	Arginase; arginine catabolism; transcript regulated by Nrg1, Mig1, Tup1; colony morphology-related regulation by Ssn6; alkaline induced; protein decreased in stationary phase; sumoylation target; flow model biofilm induced
CXQ85_003559	15366.2	13839.8	24474.7	14867	20505.9	29802.2	orf19.5641	CAR2	Ornithine aminotransferase; arginine metabolism; alkaline induced; mutant sensitivite to toxic ergosterol analog, to amphotericin B; exponential and stationary phase yeast; flow model biofilm induced; rat catheter, Spider biofilm repressed
CXQ85_002885	979.349	819.671	998.25	2926.22	2848.76	3373.24	orf19.1135	CAS1	Putative transcription factor with Ku70/Ku80 beta-barrel DNA-binding motif; involved in telomerase regulation and telomere protection; mutation causes marginal increase in caspofungin sensitivity
CXQ85_000978	9964.04	9316.11	7001.85	1317.18	768.721	746.706	orf19.4670	CAS5	Transcription factor involved in regulation of cell wall homeostasis, adherence, stress response; mutants have reduced CFU in mice, hyphal defect in C. elegans infection; Spider biofilm induced
CXQ85_005208	49981.8	53136.3	74823.4	46468.2	52301.6	70529.2	orf19.6229	CAT1	Catalase; resistance to oxidative stress, neutrophils, peroxide; role in virulence; regulated by iron, ciclopirox, fluconazole, carbon source, pH, Rim101, Ssn6, Hog1, Hap43, Sfu1, Sef1, farnesol, core stress response; Spider biofilm induced
CXQ85_000027	11364.4	12280.8	12932.9	14862.8	16349.9	20584.4	orf19.4591	CAT2	Major carnitine acetyl transferase; intracellular acetyl-CoA transport; localized in peroxisomes and mitochondria; induced in macrophages; Hog1-repressed; stationary phase enriched; farnesol-upregulated in biofilm; Spider biofilm induced
CXQ85_002246	1754.03	1817.43	1378.01	3358.75	2516.46	2671.86	orf19.5097	CAT8	Zn(II)2Cys6 transcription factor; similar to S. cerevisiae Cat8 but mutant phenotype suggests different target genes; mutant displays increased filamentous/invasive growth; flucytosine repressed; rat catheter biofilm induced
CXQ85_002709	4391.36	4016.47	2703.63	6349.36	5932.83	6941.6	orf19.2876	CBF1	Transcription factor; binds ribosomal protein gene promoters and rDNA locus with Tbf1; regulates sulfur starvation-response, respiratory, glycolytic genes; does not bind to centromeres as does S. cerevisiae Cbf1; Spider biofilm repressed
CXQ85_001031	0.897661	0.795025	1.00732	34.2944	22.9698	11.5232	orf19.4909	CBK1	Ser/Thr kinase of cell wall integrity pathway; mutants show abnormal morphology and aggregation; Mob2p associated; required for wild-type hyphal growth and transcriptional regulation of cell-wall-associated genes
CXQ85_004123	2.69298	3.97513	3.02195	6.29897	6.63571	6.14573	orf19.7323	CBP1	Corticosteroid binding protein; transcription induced at late log-phase or upon adherence to polystyrene; not induced by corticosterone; contains a possible NAD/FAD binding region; regulated by Nrg1, Tup1; Spider biofilm induced
CXQ85_003272	7619.35	7686.31	8139.11	3260.76	3337.25	1928.22	orf19.1801	CBR1	Putative cytochrome B5 reductase; plasma membrane-localized
CXQ85_005251	1328.54	1625.83	2198.97	685.188	1176.56	821.991	orf19.6948	CCC1	Manganese transporter; required for normal filamentous growth; mRNA binds She3, localized to hyphal tips; repressed by NO, alkaline pH; colony morphology-related regulation by Ssn6; regulated by Sef1, Sfu1, Hap43; Spider biofilm induced
CXQ85_005018	4065.51	4512.56	4457.37	6071.5	5036.5	6706.53	orf19.4328	CCC2	Copper-transporting P-type ATPase of Golgi; required for wild-type iron assimilation (indirect effect via Fet3p); induced by iron starvation, ciclopirox olamine; caspofungin repressed; not required for virulence in mouse systemic infection
CXQ85_003531	175.044	229.762	162.178	1058.93	942.27	401.009	orf19.3264	CCE1	Putative Holliday junction resolving enzyme; similar to S. cerevisiae Cce1p
CXQ85_003451	3148.1	3060.85	3402.71	4428.87	4391.82	4467.95	orf19.3298	CCH1	Voltage-gated Ca2+ channel of the high affinity calcium uptake system; roles in thigmotropism, establishment of galvanotropism; transcript regulated by Nrg1 and Mig1; flow model biofilm repressed
CXQ85_003104	2604.12	2784.18	1802.09	321.247	179.164	79.1263	orf19.3207	CCN1	G1 cyclin; required for hyphal growth maintenance (not initiation); cell-cycle regulated transcription (G1/S); Cdc28p-Ccn1p initiates Cdc11p S394 phosphorylation on hyphal induction; expression in S. cerevisiae inhibits pheromone response
CXQ85_005140	6.28363	7.15523	6.04389	47.5922	56.1483	21.5101	orf19.238	CCP1	Cytochrome-c peroxidase N terminus; Rim101, alkaline pH repressed; induced in low iron or by macrophage interaction; oxygen-induced activity; regulated by Sef1, Sfu1, and Hap43; Spider biofilm induced; rat catheter biofilm repressed
CXQ85_002244	5083.46	4840.12	4115.89	5521.39	5503.04	6016.67	orf19.5101	CCR4	Component of the Ccr4-Pop2 mRNA deadenylase; transposon mutation affects filamentous growth
CXQ85_001552	7755.8	8169.68	8053.49	2311.72	2065.75	1818.37	orf19.1402	CCT2	Chaperonin of the cytosolic TCP1 ring complex; protein present in exponential and stationary-phase yeast cells, but higher amounts in stationary phase; GlcNAc-induced protein
CXQ85_004293	7468.54	7997.96	6723.83	6308.76	6243.18	4549.38	orf19.4004	CCT3	Putative cytosolic chaperonin Cct ring complex subunit; mutation confers hypersensitivity to cytochalasin D
CXQ85_002788	5552.93	5837.08	5700.4	3031.9	3000.36	2117.97	orf19.2288	CCT5	T-complex protein 1, epsilon subunit; protein present in exponential and stationary growth phase yeast cultures; Spider biofilm repressed
CXQ85_004884	5532.29	6058.09	7327.21	2192.74	2298	2942.27	orf19.3126	CCT6	Putative cytosolic chaperonin Cct ring complex subunit; mutation confers hypersensitivity to cytochalasin D; GlcNAc-induced protein; Spider biofilm repressed
CXQ85_003103	6895.84	7276.87	6149.66	3488.93	3835.95	2810.9	orf19.3206	CCT7	Cytosolic chaperonin Cct ring complex; protein is present in exponential and stationary growth phase yeast cultures; sumoylation target
CXQ85_002918	822.258	1266.48	1147.33	734.879	637.538	576.93	orf19.6099	CCT8	Chaperonin-containing T-complex subunit; role in hyphal morphogenesis, particularly starvation-induced; essential; expression in S. cerevisiae inhibits Ras2-mediated pathways; CCT8 and TRP1 overlap; Spider biofilm repressed
CXQ85_004608	720.822	535.052	539.921	1073.62	794.753	1100.85	orf19.5725	CCZ1	Protein involved in oxidative stress response and autophagy; mutants have fragmented mitochondria and attenuated virulence
CXQ85_003827	44.8831	23.8508	18.1317	32.1947	3.06263	16.9008	orf19.7503	CDA2	Putative chitin deacetylase; transcription is positively regulated by Tbf1p
CXQ85_003834	4984.71	5107.24	4483.56	3954.35	3470.47	2756.36	orf19.548	CDC10	Septin, required for wild-type cell, hyphal, or chlamydospore morphology; role in virulence and kidney tissue invasion in mouse infection; forms ring at sites of cell division and filaments in mature chlamydospore; Spider biofilm repressed
CXQ85_004051	5082.56	6518.41	5762.85	1088.32	1062.22	452.479	orf19.5691	CDC11	Septin; cell and hyphal morphology, agar-invasive growth, full virulence and kidney tissue invasion in mouse, but not kidney colonization, immunogenicity; hyphal and cell-cycle-regulated phosphorylation; rat catheter biofilm repressed
CXQ85_005183	1493.71	1435.02	1691.28	535.412	611.506	404.85	orf19.3013	CDC12	Septin; essential for viability; forms ring at sites of cell division and also forms filaments in mature chlamydospore; filamentous growth induced; regulated by Nrg1, Tup1, tyrosol and cell density; rat catheter biofilm repressed
CXQ85_003982	1578.09	1472.39	894.496	1063.83	941.249	550.811	orf19.6072	CDC13	Essential protein with similarity to S. cerevisiae Cdc13p, involved in telomere maintenance
CXQ85_001862	434.468	469.86	334.429	256.158	408.862	238.915	orf19.4192	CDC14	Protein involved in exit from mitosis and morphogenesis; ortholog of S. cerevisiae Cdc14p, which is a dual-specificity phosphatase and cell-cycle regulator; suppresses S. cerevisiae cdc15-lyt1, dbf2-2, and (partially) tem1 mutant phenotypes
CXQ85_005021	0	0	0	0	7.65658	0	orf19.3545	CDC15	Putative protein serine/threonine kinase, essential for mitotic exit and cytokinesis; localized to the spindle pole body
CXQ85_003665	119034	74144.9	73434.3	25160.2	19224.2	17065.2	orf19.3575	CDC19	Pyruvate kinase at yeast cell surface; Gcn4/Hog1/GlcNAc regulated; Hap43/polystyrene adherence induced; repressed by phagocytosis/farnesol; hyphal growth role; stationary phase enriched; flow model biofilm induced; Spider biofilm repressed
CXQ85_004325	2.69298	2.38508	2.01463	2.09966	12.2505	3.07287	orf19.122	CDC20	Activator of anaphase-promoting complex/cyclosome; induced under Cdc5 depletion; member of conserved Mcm1 regulon; mRNA expression peaks at cell-cycle G2/M phase; mRNA binds She3 and is localized to buds of yeast cells and to hyphal tips
CXQ85_001522	3280.95	3288.23	2642.19	1361.98	1763.06	1082.42	orf19.3549	CDC21	Putative thymidylate synthase; flucytosine induced; rat catheter biofilm repressed; Spider biofilm repressed
CXQ85_001630	6849.16	6607.46	6627.13	7827.52	6240.63	8785.32	orf19.6437	CDC23	Similar to anaphase-promoting complex component; possibly transcriptionally regulated by Tac1p
CXQ85_001488	8875.18	8618.87	7203.31	3826.97	3612.38	3168.89	orf19.3174	CDC24	GDP-GTP exchange factor for Cdc42p; phosphorylated; required for maintenance of hyphal growth; misexpression blocks hyphal growth and causes avirulence in a mouse model of systemic infection; antigenic during human oral infection
CXQ85_005013	2008.97	2649.02	2211.06	949.744	852.944	589.99	orf19.3856	CDC28	Cyclin-dependent protein kinase; interacts with regulatory subunit Cyb1; determination of cell morphology during the cell cycle; phosphorylated mostly by Swe1 and phosphorylation is regulated by Hsl1; 5'-UTR intron; Spider biofilm repressed
CXQ85_003413	3.59065	2.38508	5.03658	9.79839	12.761	6.91395	orf19.1055	CDC3	Septin; essential for viability; functional homolog of S. cerevisiae Cdc3p; down-regulation associated with azole resistance; macrophage/pseudohyphal-repressed; virulence-group-correlated expression; gene has intron
CXQ85_005342	2554.74	2633.12	1882.67	3695.39	3647.09	2847.78	orf19.6529	CDC34	Putative ubiquitin-protein ligase; transcript regulated by Nrg1 and Tup1, and by Gcn2 and Gcn4; rat catheter biofilm induced
CXQ85_005279	7759.39	7231.55	8598.45	7809.32	7245.68	8454.99	orf19.5531	CDC37	Chaperone for Crk1p; interacts with Crk1p kinase domain and with Sti1p; putative phosphorylation site at Ser14; functional homolog of S. cerevisiae Cdc37p; likely to be essential for growth; regulated by Gcn2p and Gcn4p
CXQ85_002353	16808.7	15991.1	15319.3	21811.2	20409.4	20628.9	orf19.1084	CDC39	Protein similar to S. cerevisiae Cdc39p, which is part of the CCR4-NOT transcription regulatory complex; transposon mutation affects filamentous growth
CXQ85_001762	3811.47	3777.96	2457.85	5694.27	4701.65	5594.15	orf19.2559	CDC4	F-box subunit of SCF(CDC4) ubiquitin ligase; functional homolog of S. cerevisiae Cdc4; mutation/depletion causes hyperfilamentation; Sol1 is a substrate of SCF-Cdc4; Spider biofilm induced
CXQ85_000270	4184	4204.89	4262.96	4643.74	4924.2	3483.09	orf19.390	CDC42	Rho-type GTPase; required for budding and maintenance of hyphal growth; GGTase I geranylgeranylated; misexpression blocks hyphal growth, causes avirulence in mouse IV infection; shows actin-dependent localization to hyphal tip
CXQ85_002469	716.334	629.66	635.616	592.803	621.715	665.275	orf19.1803	CDC43	Beta subunit of heterodimeric protein geranylgeranyltransferase type I; GGTase I enzyme binds zinc, is Mg-dependent; Cdc42p is GGTase I substrate
CXQ85_004381	8728.86	5245.58	5763.86	11215	10807.5	19342.9	orf19.1988	CDC45	Putative DNA replication initiation factor; transcriptionally regulated by interaction with macrophage
CXQ85_000101	2212.74	2539.31	2140.55	1856.8	1690.57	1680.86	orf19.5487	CDC46	Putative hexameric MCM complex subunit; predicted role in control of cell division; periodic mRNA expression. peak at cell-cycle M/G1 phase; regulated by tyrosol, cell density, Plc1; repressed by alpha pheromone in SpiderM medium
CXQ85_005097	7.18129	14.3105	11.0805	1.39977	1.02088	0.768216	orf19.202	CDC47	Phosphorylated protein described as having role in control of cell division; RNA abundance regulated by tyrosol and cell density; merged with orf19.201 in Assembly 20; unmerged from orf19.201 in a revision of Assembly 21
CXQ85_001342	112964	121940	137959	62957.5	61372.6	66451.5	orf19.2340	CDC48	Putative microsomal ATPase; plasma membrane-localized; regulated by Gcn2 and Gcn4; induced by amino acid starvation (3-AT); macrophage/pseudohyphal-repressed; protein levels decrease in stationary phase yeast; Spider biofilm repressed
CXQ85_003473	1883.29	1615.49	1387.07	1657.33	2718.6	1529.52	orf19.6010	CDC5	Polo-like kinase; member of conserved Mcm1 regulon; depletion causes defects in spindle elongation and Cdc35-dependent filamentation; virulence-group-correlated expression; likely essential (UAU1 method); Spider biofilm repressed
CXQ85_001138	2947.92	2059.91	2279.56	781.072	767.19	1055.53	orf19.5735	CDC50	Putative endosomal protein; induced by Mnl1p under weak acid stress
CXQ85_001887	6277.35	6154.29	4649.77	11243.7	11938.7	10640.6	orf19.1674	CDC53	Cullin, a scaffold subunit of the SCF ubiquitin-ligase complexes; depletion leads to increased filamentous growth and premature cell death
CXQ85_003514	2218.12	3097.42	2262.43	1357.08	420.602	282.704	orf19.3761	CDC54	Putative pre-replication complex helicase subunit; transcript regulated by Nrg1 and Mig1; periodic mRNA expression, peak at cell-cycle M/G1 phase; Hap43-induced
CXQ85_000153	6133.72	6041.4	5095	9308.47	10392	10375.5	orf19.1468	CDC55	Ortholog(s) have protein phosphatase regulator activity, protein serine/threonine phosphatase activity
CXQ85_004641	212.746	369.687	236.719	142.077	75.0345	34.5697	orf19.5242	CDC6	Putative ATP-binding protein with a predicted role in DNA replication; member of conserved Mcm1p regulon; periodic mRNA expression, peak at cell-cycle M/G1 phase
CXQ85_001763	5929.95	7317.41	7183.17	2028.27	1943.24	1312.88	orf19.2560	CDC60	Cytosolic leucyl tRNA synthetase; conserved amino acid and ATP binding class I signature, tRNA binding, proofreading motifs; likely essential for growth; interacts with benzoxaborole antifungals; present in exponential and stationary phase
CXQ85_001528	2635.53	2733.3	2612.98	651.593	724.823	540.824	orf19.3561	CDC7	Catalytic subunit of Dbf4p-regulated serine/threonine protein kinase; negative regulator of hyphal development; cell-cycle regulated periodic mRNA expression; S. cerevisiae ortholog is not cell-cycle regulated
CXQ85_003312	1857.26	1815.04	1694.3	2070.26	2317.39	2337.68	orf19.2983	CDC73	Putative transcription elongation factor; cdc73 kap114 double transposon mutation affects filamentous growth; Spider biofilm repressed
CXQ85_001654	1.79532	1.59005	1.00732	2.09966	14.2923	2.30465	orf19.2084	CDH1	Protein involved in regulation of mitosis; similar to S. cerevisiae Cdh1, which is an APC/C component; transcriptionally induced by Mnl1 under weak acid stress
CXQ85_004742	6.28363	5.56518	4.02926	6.29897	3.06263	4.6093	orf19.3773	CDL1	Putative RNAse III, ortholog of S. cerevisiae RNT1; merged with orf19.3772 in Assembly 21
CXQ85_000173	25963.1	29497	21552.5	115192	91689.6	64408	orf19.6000	CDR1	Multidrug transporter of ABC superfamily; transports phospholipids in an in-to-out direction; induced by beta-estradiol, progesterone, corticosteroid, or cholesterol; Spider biofilm induced
CXQ85_001341	22128.3	26448.1	24058.7	47000.1	45832.8	26422.8	orf19.5079	CDR4	Putative ABC transporter superfamily; fluconazole, Sfu1, Hog1, core stress response induced; caspofungin repressed; fluconazole resistance not affected by mutation or correlated with expression; rat catheter and flow model biofilm induced
CXQ85_003208	4035.89	4106.31	3697.86	3069	2908.99	2137.95	orf19.1279	CDS1	Protein similar to S. cerevisiae Cds1p; transposon mutation affects filamentous growth
CXQ85_002414	950.623	875.323	884.423	1564.94	1451.69	1739.24	orf19.4799	CEF1	Putative mRNA splicing factor; ortholog is essential in S. cerevisiae; Spider biofilm induced
CXQ85_002171	46515	63352.4	86351.1	4813.81	4071.77	3874.11	orf19.4152	CEF3	Translation elongation factor 3; antigenic in humans; predicted C-term nucleotide-binding active site; protein on surface of yeast, not hyphae; polystyrene adherence induced; higher protein amount in stationary phase; possibly essential
CXQ85_001452	5482.92	5207.42	4493.63	2283.73	1981.01	2874.67	orf19.2886	CEK1	ERK-family protein kinase; required for wild-type yeast-hypha switch, mating efficiency, virulence in mice; Cst20-Hst7-Cek1-Cph1 MAPK pathway regulates mating, and invasive hyphal growth under some conditions; Spider biofilm induced
CXQ85_005242	1465.88	1480.34	1591.56	1200.3	1131.64	1191.5	orf19.5977	CEM1	Protein similar to S. cerevisiae Cem1p, an acyl carrier protein involved in fatty acid biosynthesis; likely to be essential for growth, based on an insertional mutagenesis strategy
CXQ85_001184	2969.46	3031.43	2832.57	1726.62	1737.53	1561.78	orf19.2609	CET1	mRNA 5'-triphosphatase; large subunit of mRNA capping enzyme; positively regulates Ceg1 activity; functional homolog of S. cerevisiae Cet1; Cet1 and Cgt1 form a 2:1 complex; flow model biofilm induced
CXQ85_004145	1786.35	1534.4	1575.44	2194.84	2018.79	2084.94	orf19.3744	CEX1	Ortholog(s) have tRNA binding activity, role in tRNA export from nucleus and cytoplasm, nuclear pore localization
CXQ85_001487	782.761	799.796	1000.26	298.151	466.541	185.14	orf19.1932	CFL4	C-terminus similar to ferric reductases; induced in low iron; Sfu1-repressed; ciclopirox olamine induced; colony morphology-related gene regulation by Ssn6; Hap43-repressed; Sef1-regulated
CXQ85_003773	43.0878	12.7204	28.2048	7.69874	14.2923	10.755	orf19.1930	CFL5	Ferric reductase; induced in low iron; ciclopirox olamine, flucytosine induced; amphotericin B, Sfu1 repressed; Tbf1, Hap43 induced
CXQ85_002695	2149	2048.78	2085.14	2934.62	2472.57	2694.13	orf19.2722	CGR1	Negative regulator of yeast-form growth; HSP70 family member; induced by growth cessation at yeast-hyphal transition or in planktonic growth; physically interacts with Msi3p; similar to rat anti-aging gene, SMP30, stationary phase enriched
CXQ85_003786	1868.03	1844.46	1656.03	2560.88	2771.68	2622.69	orf19.1261	CGT1	mRNA 5' guanylyltransferase; small subunit of mRNA capping enzyme; binds an RNA Pol II C-terminal domain peptide; Cet1p and Cgt1p form a 2:1 complex; functional homolog of S. cerevisiae Ceg1p
CXQ85_002390	392.278	451.574	614.462	1294.09	1880.97	1253.73	orf19.1996	CHA1	Similar to catabolic ser/thr dehydratases; repressed by Rim101; induced in low iron; regulated on white-opaque switch; filament induced; Tn mutation affects filamentation; flow model biofilm induced; Spider biofilm repressed
CXQ85_002411	35056.4	34976.4	35645.9	32142.2	33613.9	35734.3	orf19.3496	CHC1	Clathrin heavy chain; subunit of the major coat protein; role in intracellular protein transport and endocytosis; flow model and rat catheter biofilm repressed
CXQ85_000269	496.407	554.928	1339.73	2515.39	2905.42	2989.13	orf19.896	CHK1	Histidine kinase; 2-component signaling, cell wall synthesis; hyphal growth defect; avirulent in mouse, not rat vaginal infection; phagocytosis rate increased; Spider biofilm induced; required for RPMI biofilm; Bcr1-induced in a/a biofilm
CXQ85_003433	835.723	886.453	847.152	1355.68	1056.1	992.535	orf19.6851	CHL4	Protein described as having role in chromosome segregation; RNA abundance regulated by tyrosol and cell density
CXQ85_000658	2825.84	2638.69	3668.64	2434.2	2147.42	2846.24	orf19.677	CHO1	Putative phosphatidylserine synthase; ortholog of S. cerevisiae CHO1; transposon mutation affects filamentous growth; regulated by Nrg1, Tup1
CXQ85_004464	2205.55	2391.44	2564.63	697.785	596.703	812.773	orf19.169	CHO2	Putative phosphatidyl-ethanolamine N-methyltransferase; fungal-specific (no human or murine homolog); amphotericin B repressed; Hap43p-induced gene
CXQ85_004903	578.992	952.441	840.101	690.787	681.946	554.652	orf19.3756	CHR1	Predicted DEAD-box ATP-dependent RNA helicase; functional homolog of S. cerevisiae Rok1; Hap43-induced; Spider biofilm induced
CXQ85_004777	12.5673	18.2856	58.4243	29.3952	38.7934	49.9341	orf19.5188	CHS1	Chitin synthase; essential; for primary septum synthesis in yeast and hyphae; 1 of several chitin synthases; enzymatically activated by proteolytic processing; complements defects of S. cerevisiae chs1 or chs2; Spider biofilm repressed
CXQ85_000294	7284.52	7105.94	9850.54	1531.35	1704.36	1535.66	orf19.7298	CHS2	Chitin synthase; nonessential; required for wild-type chitin deposition in hyphae; transcript regulated during dimorphic transition; Chs1 and Chs2, but not Chs3, are inhibited by the protoberberine HWY-289; flow model biofilm repressed
CXQ85_004502	32223.4	28189.2	52377.4	6649.61	7013.94	2571.22	orf19.4937	CHS3	Major chitin synthase of yeast and hyphae; synthesizes short-chitin fibrils; Chs4-activated; transcript induced at yeast-hyphal transition; Chs1 and Chs2, but not Chs3, are inhibited by the protoberberine HWY-289; Spider biofilm induced
CXQ85_001573	10404.8	9882.17	8650.83	3536.52	2174.98	2364.57	orf19.7349	CHS4	Activator of Chs3p chitin synthase; required for wild-type wall chitin content, but not for hyphal growth; mutant resistant to Calcofluor white; prenylation and 2 transmembrane segments predicted; functional homolog of S. cerevisiae Chs4p
CXQ85_001077	10149	12141.6	11449.1	5032.17	5471.4	5776.99	orf19.807	CHS5	Putative chitin biosynthesis protein; fungal-specific; repressed upon yeast-to-hypha switch; rat catheter biofilm repressed
CXQ85_001810	2216.33	2063.09	1944.12	1829.5	1581.85	1256.03	orf19.2444	CHS7	Protein required for wild-type chitin synthase III activity; similar to (but not functional homolog of) S. cerevisiae Chs7p, which effects ER export of Chs3p; induced cyr1 mutant hyphae and ras1 yeast-form cells; Spider biofilm induced
CXQ85_002214	7655.26	6465.94	7659.63	3043.8	2925.84	2170.21	orf19.5384	CHS8	Chitin synthase required for synthesis of long-chitin fibrils; nonessential; 8 or 9 membrane spanning regions; mRNA present in yeast and hyphae; induced during cell wall regeneration; flow model biofilm repressed
CXQ85_002121	0.897661	0.795025	1.00732	0.699885	7.14615	26.8876	orf19.7586	CHT3	Major chitinase; secreted; functional homolog of S. cerevisiae Cts1p; 4 N-glycosylation motifs; possible O-mannosylation; putative signal peptide; hyphal-repressed; farnesol upregulated in biofilm; regulated by Efg1p, Cyr1p, Ras1p
CXQ85_002665	1041.29	1093.16	1109.05	1247.9	1357.26	1052.46	orf19.1515	CHT4	Chitinase; similar to S. cerevisiae sporulation-specific Cts2p; functionally complements A. gossypii cts2 mutant sporulation defect; homozygous null mutation causes no obvious defects; transcription decreases upon yeast-to-hyphal switch
CXQ85_003865	115.798	119.254	177.288	109.182	89.3268	29.9604	orf19.113	CIP1	Possible oxidoreductase; transcript induced by cadmium but not other heavy metals, heat shock, yeast-hypha switch, oxidative stress (via Cap1), or macrophage interaction; stationary phase enriched protein; Spider biofilm induced
CXQ85_003288	417.413	405.463	327.378	1155.51	851.923	1710.05	orf19.6053	CIS2	Putative role in regulation of biogenesis of the cell wall; upregulated in biofilm; Gcn4p-regulated
CXQ85_002024	7478.42	9052.16	15110.7	10156	9526.32	10580.6	orf19.4393	CIT1	Citrate synthase; induced by phagocytosis; induced in high iron; Hog1-repressed; Efg1-regulated under yeast, not hyphal growth conditions; present in exponential and stationary phase; Spider biofilm repressed; rat catheter biofilm induced
CXQ85_004543	2499.99	2171.21	1998.51	4488.36	4136.09	3916.37	orf19.7652	CKA1	Putative alpha subunit (catalytic subunit) of protein kinase CK2; Cka1p and Cka2p have a common target with respect to fluconazole resistance; synthetically lethal with CKA2; flucytosine induced
CXQ85_001538	16066.3	10003	8881.5	4990.18	4918.08	4726.07	orf19.3530	CKA2	Catalytic alpha-subunit of protein kinase CK2; interaction with calcineurin pathway affects fluconazole sensitivity; synthetically lethal with CKA1; attenuated virulence in a mouse oropharyngeal candidiasis but not in a systemic mouse model
CXQ85_001658	83.4825	56.4468	77.5633	234.462	123.526	396.4	orf19.2102	CKB1	Regulatory subunit of protein kinase CK2 (casein kinase II), beta subunit; null mutants are hypersensitive to caspofungin and hydrogen peroxide medium
CXQ85_002748	2822.25	2877.2	2226.17	5274.33	5627.59	5397.49	orf19.4297	CKB2	Regulatory subunit of protein kinase CK2 (casein kinase II), beta' subunit; null mutants are hypersensitive to caspofungin
CXQ85_003212	404.845	358.556	279.026	443.727	541.576	365.671	orf19.1282	CKS1	Ortholog(s) have cyclin-dependent protein serine/threonine kinase activator activity, histone binding, protein-containing complex binding, ubiquitin binding, zinc ion binding activity
CXQ85_004730	517.951	1954.17	416.021	333.845	475.729	864.243	orf19.4890	CLA4	Ste20p family Ser/Thr kinase required for wild-type filamentous growth, organ colonization and virulence in mouse systemic infection; role in chlamydospore formation; functional homolog of S. cerevisiae Cla4p; mutant caspofungin sensitive
CXQ85_004485	1189.4	1211.62	782.684	1256.29	1119.9	773.594	orf19.7186	CLB4	B-type mitotic cyclin; nonessential; negative regulator of pseudohyphal growth; dispensible for mitotic exit, cytokinesis; Fkh2-represed; flow model biofilm repressed; farnesol-upregulated in biofilm; reduced total RNA in clb4 mutant
CXQ85_002687	5611.28	5548.48	5034.56	5571.09	6320.77	6209.49	orf19.4594	CLC1	Clathrin light chain; subunit of the major coat protein involved in intracellular protein transport and endocytosis; rat cathetr and Spider biofilm repressed
CXQ85_002700	3405.73	3853.49	4564.15	4953.09	4854.27	4643.87	orf19.6146	CLG1	Putative cyclin-like protein; transcription is regulated upon yeast-hyphal switch
CXQ85_002232	10315.9	9147.56	12284.2	7711.33	8246.14	10742.7	orf19.4413	CMD1	Calmodulin; calmodulin inhibitors cause a defect in hyphal growth; transcript not regulated by yeast-hyphal transition; mutation confers hypersensitivity to cytochalasin D and high concentrations of tunicamycin; gene has intron
CXQ85_000447	3322.25	1916.81	2336.97	1506.15	2046.35	3171.2	orf19.5911	CMK1	Putative calcium/calmodulin-dependent protein kinase II; expression regulated upon white-opaque switching; biochemically purified Ca2+/CaM-dependent kinase is soluble, cytosolic, monomeric, and serine-autophosphorylated; Hap43p-repressed
CXQ85_003500	4779.15	4456.12	4828.06	3648.5	3241.8	5458.94	orf19.1754	CMK2	Putative calmodulin-dependent protein kinase; involved in cell wall integrity and oxidative stress response
CXQ85_001592	13495.4	14393.9	15048.3	5459.8	4985.97	5275.34	orf19.6033	CMP1	Catalytic subunit of calcineurin (Ca[2+]-calmodulin-regulated S/T protein phosphatase); required for wild-type virulence, resistance to high pH, Na(+), Li(+), Mn(2+), and fluconazole tolerance; micafungin is fungicidal to null mutant
CXQ85_001733	1720.82	1557.45	1775.9	1503.35	1581.85	1844.49	orf19.4009	CNB1	Regulatory subunit of calcineurin B (Ca[2+]-calmodulin-regulated S/T protein phosphatase); required for wild-type resistance to fluconazole or to SDS; micafungin is fungicidal to null mutant
CXQ85_003560	4554.73	4435.45	3678.72	6226.18	5042.12	8356.66	orf19.367	CNH1	Na+/H+ antiporter; required for wild-type growth, cell morphology, and virulence in a mouse model of systemic infection; not transcriptionally regulated by NaCl; fungal-specific (no human or murine homolog)
CXQ85_002304	7378.78	6137.6	6899.1	2983.61	2006.54	2790.93	orf19.4118	CNT	CNT family H(+)/nucleoside symporter; transports adenosine, uridine, inosine, guanosine, tubercidin; variant alleles for high/low-affinity isoforms; S or G at residue 328 affects specificity; Spider, flow model biofilm induced
CXQ85_001081	2709.14	2938.41	2608.95	954.643	1199.02	1173.07	orf19.6880	COG4	Ortholog(s) have role in autophagy of peroxisome, establishment of cell polarity, filamentous growth of a population of unicellular organisms, macroautophagy and protein localization by the Cvt pathway, more
CXQ85_000735	1721.71	1457.28	1479.75	2580.48	1320.51	2277.76	orf19.3400	COQ3	Protein with a predicted role in coenzyme Q biosynthesis; transcriptionally induced by interaction with macrophages; possibly an essential gene, disruptants not obtained by UAU1 method
CXQ85_003664	4453.3	4343.22	5222.93	2868.83	3064.68	2592.73	orf19.3577	COQ5	Putative methyltransferase of ubiquinone biosynthesis; regulated by Gcn4; repressed by amino acid starvation (3-AT), Hap43; induced upon adherence to polystyrene; Spider biofilm repressed
CXQ85_002928	3237.86	2738.07	2343.02	2236.13	2169.37	2959.94	orf19.3058	COQ6	Ortholog(s) have oxidoreductase activity, acting on paired donors, with incorporation or reduction of molecular oxygen, reduced flavin or flavoprotein as one donor, and incorporation of one atom of oxygen activity
CXQ85_000152	10093.3	8242.03	8921.79	9078.91	9687.62	12402.1	orf19.1467	COX13	Cytochrome c oxidase; flucytosine induced; repressed by nitric oxide
CXQ85_001857	4724.39	4347.2	3928.53	8502.2	9773.38	20796.4	orf19.3656	COX15	Cytochrome oxidase assembly protein; transcript regulated by Nrg1 and Tup1; alkaline repressed; Hap43-repressed; early-stage flow model biofilm induced; Spider biofilm repressed
CXQ85_004025	919.205	621.71	733.326	1022.53	1292.43	3234.19	orf19.4967	COX19	Putative cytochrome c oxidase assembly protein; Plc1-regulated; rat catheter biofilm induced
CXQ85_000155	929.977	386.382	637.631	434.629	245.521	611.5	orf19.1471	COX4	Putative cytochrome c oxidase subunit IV; Mig1-regulated; macrophage/pseudohyphal-induced gene; macrophage-induced protein; repressed by nitric oxide; 5'-UTR intron; Hap43-repressed
CXQ85_000396	9638.19	8355.72	8249.91	9755	10536	15311.3	orf19.4759	COX5	Cytochrome oxidase subunit V; putative upstream CCAAT box regulatory element; macrophage/pseudohyphal-induced; repressed by nitric oxide; intron in 5'-UTR; Hap43p-dependent repression in low iron medium
CXQ85_004370	6.28363	3.97513	7.05121	16.7972	16.334	19.2054	orf19.873.1	COX6	Putative cytochrome c oxidase; flucytosine induced
CXQ85_000595	0.897661	0.795025	1.00732	4.8992	0.510439	14.5961	orf19.4630	CPA1	Putative carbamoyl-phosphate synthase subunit; alkaline repressed; rat catheter, Spider and flow model biofilm induced
CXQ85_005036	1934.46	2276.16	2502.17	1217.8	817.723	533.142	orf19.3221	CPA2	Putative arginine-specific carbamoylphosphate synthetase; protein enriched in stationary phase yeast cultures; rat catheter biofilm induced; Spider biofilm induced
CXQ85_001683	20976.6	19181.6	19956.9	47196.1	50493.6	92550.9	orf19.1187	CPH2	Myc-bHLH transcription factor; promotes hyphal growth; directly regulates Tec1 to induce hypha-specific genes; probably homodimeric, phosphorylated; required for colonization of the mouse GI tract; rat catheter and Spider biofilm induced
CXQ85_003745	407.538	380.817	118.863	8.39862	85.7537	5.37751	orf19.4866	CPP1	VH1 family MAPK phosphatase; regulates Cst20-Hst7-Cek1-Cph1 filamentation pathway; represses yeast-hyphal switch; required for virulence in mice; yeast-enriched; induced by alpha pheromone in SpiderM medium; Spider biofilm induced
CXQ85_003682	1553.85	1721.23	2077.08	814.666	843.245	629.169	orf19.1552	CPR3	Putative peptidyl-prolyl cis-trans isomerase; macrophage-induced protein; protein levels decrease in stationary phase yeast cultures; predicted mitochondrial localization; overlaps orf19.1551
CXQ85_004544	15011.6	17679.8	15154.1	39048	28909.2	23558.1	orf19.7654	CPR6	Putative peptidyl-prolyl cis-trans isomerase; macrophage/pseudohyphal-repressed; heavy metal (cadmium) stress-induced; heterozygous null mutant displays sensitivity to virgineone; rat catheter biofilm induced
CXQ85_004861	6111.28	5152.56	7329.23	4959.39	4297.9	7965.63	orf19.1339	CPY1	Carboxypeptidase Y; transcript regulated at yeast-hypha transition or macrophage response; induced human neutrophils; regulated by Gcn2 and Gcn4; putative N-glycosylation
CXQ85_001879	5201.05	4738.35	5790.05	9078.21	9374.72	11024.7	orf19.2599	CRC1	Mitochondrial carnitine carrier protein
CXQ85_004236	11754.9	11533.4	16762.7	316.348	320.045	305.75	orf19.2706	CRH11	GPI-anchored cell wall transglycosylase, putative ortholog of S. cerevisiae Crh1p; predicted glycosyl hydrolase domain; similar to Csf4p and to antigenic A. fumigatus Aspf9; predicted Kex2p substrate; caspofungin-induced
CXQ85_004263	579.889	624.89	589.28	331.746	342.505	388.717	orf19.3966	CRH12	CRH family cell wall protein; transcript regulated by Nrg1 and Tup1; alkaline induced by Rim101; repressed during cell wall regeneration; flow model biofilm induced
CXQ85_000179	1847.39	1526.45	1123.16	2754.05	2362.82	2316.94	orf19.3523	CRK1	Protein kinase of the Cdc2 subfamily involved in hyphal development, virulence; promotes hyphal development independently of Cph1 and Efg1; functionally complements pheromone hypersensitivity of S. cerevisiae sgv1 mutant; Hap43p-repressed
CXQ85_001204	60.1433	35.7761	41.2999	8.39862	13.2714	11.5232	orf19.3330	CRL1	Predicted GTPase of RHO family; CAAX motif geranylgeranylated; expression in S. cerevisiae causes dominant-negative inhibition of pheromone response
CXQ85_000906	3972.15	3451.21	2613.98	2548.28	2273.5	1660.88	orf19.7483	CRM1	Functional homolog of S. cerevisiae Crm1, which acts in protein nuclear export; predicted to be resistant to antifungal drug leptomycin B; partially suppresses signal transduction defects of S. cerevisiae ste20 mutant
CXQ85_002587	1157.09	872.143	661.806	1276.59	1255.68	1375.11	orf19.7359	CRZ1	Calcineurin-regulated C2H2 transcription factor; role in maintenance of membrane integrity, azole tolerance; not required for mouse virulence; repressed by low iron; regulates Ca++ influx during alkaline pH response; Spider biofilm induced
CXQ85_001462	6910.2	6913.54	10986.8	1786.81	2352.61	2787.86	orf19.2356	CRZ2	C2H2 transcription factor, involved in regulation of early adaptation to murine GI tract; Rim101-repressed at pH 8; required for yeast cell adherence to silicone substrate; Spider biofilm induced
CXQ85_002456	1987.42	2385.87	2565.63	32.1947	27.0533	81.4309	orf19.7114	CSA1	Surface antigen on elongating hyphae and buds; strain variation in repeat number; ciclopirox, filament induced, alkaline induced by Rim101; Efg1-, Cph1, Hap43-regulated; required for WT RPMI biofilm formation; Bcr1-induced in a/a biofilms
CXQ85_003357	8943.4	8440.79	6330.98	14559	13904.4	16575	orf19.6926	CSC25	Guanyl-nucleotide exchange factor; activator of Ras/adenylyl cyclase pathway; functional homolog of S. cerevisiae Cdc25p; commonly called Cdc25; transposon mutation affects filamentous growth
CXQ85_002199	285.456	263.948	187.361	501.118	517.585	768.984	orf19.6163	CSE4	Centromeric histone H3 variant; role in structural changes of centromeric nucleosomes during cell cycle; 4 nucleosomes bind 1 centromere, each has 1 Cse4 molecule during most of cell cycle, 2 molecules in anaphase; Spider biofilm repressed
CXQ85_003633	94.2545	1470	320.326	144.876	32.1577	565.407	orf19.3366	CSH3	Functional homolog of S. cerevisiae Shr3p, which is a chaperone specific for amino acid permeases; localized to ER; required for wild-type amino-acid responsive hyphal growth and for mouse systemic virulence; regulated by Gcn2p and Gcn4p
CXQ85_004633	28.7252	57.2418	54.395	2.79954	3.57307	1.53643	orf19.5232	CSI2	Putative 66S pre-ribosomal particle component; Hap43-induced; essential for growth; transposon mutation affects filamentous growth; Spider biofilm induced
CXQ85_001960	7.18129	11.1304	19.139	15.3975	54.1065	15.3643	orf19.7208	CSK1	Putative mitogen-activated protein (MAP) kinase with an unknown role; null mutant produces wrinkled colonies; similar to S. cerevisiae Smk1p, which is a protein kinase required for sporulation
CXQ85_002869	10.7719	6.3602	4.02926	1.39977	0.510439	0.768216	orf19.4105	CSM3	Putative subunit of a replication fork-pausing checkpoint complex
CXQ85_002706	562.834	548.568	882.408	1143.61	1397.58	2290.05	orf19.2883	CSO99	Protein of unknown function; Hap43-repressed gene; protein not conserved in S. cerevisiae
CXQ85_003543	55.655	128.794	116.849	1359.88	2679.29	6420.75	orf19.2531	CSP37	Hyphal cell wall protein; role in progression of mouse systemic infection; predicted P-loop, divalent cation binding, N-glycosylation sites; expressed in yeast and hyphae; hyphal downregulated; stationary-phase enriched; GlcNAc-induced
CXQ85_000581	4717.21	4940.29	5039.6	6205.18	7976.12	10419.3	orf19.3794	CSR1	Transcription factor; role in zinc homeostasis and regulation of Spider biofilm matrix; mutation affects filamentous growth; can suppress S. cerevisiae rok1 mutant inviability; Spider biofilm induced; mutants for abnormal Spider biofilms
CXQ85_001188	11680.4	10249.5	6356.16	5053.87	4704.21	3823.41	orf19.4242	CST20	Protein kinase of Ste20p/p65PAK family, required for wild-type mating efficiency and virulence in a mouse model; Cst20p-Hst7p-Cek1p-Cph1p MAPK pathway regulates some hyphal growth; involved in Cdc42p growth regulation
CXQ85_001051	2217.22	1968.48	2557.57	1669.93	1981.01	1335.16	orf19.2127	CST5	Scaffold protein for the mitogen-activated protein (MAP) kinase cascade that regulates mating; required for opaque mating or white biofilm formation in response to mating pheromone; induced in response to pheromone; Hap43p-repressed
CXQ85_000849	1569.11	1639.34	1415.28	1620.23	1812.06	2190.18	orf19.3401	CTA1	Protein similar to S. cerevisiae Mos10p, which affects S. cerevisiae filamentous growth; activates transcription in 1-hybrid assay in S. cerevisiae; protein levels increase under weak acid stress; nonessential
CXQ85_002898	647.214	588.319	404.941	728.58	740.137	835.051	orf19.7680	CTA26	Putative transcription factor/activator; Med2 mediator complex ddomain; transcript is upregulated in an RHE model of oral candidiasis; member of a family of telomere-proximal genes; Efg1, Hap43-repressed
CXQ85_005334	0.897661	0.795025	1.00732	1.39977	1.53132	0.768216	orf19.1166	CTA3	Protein similar to S. cerevisiae Ede1p, which is involved in endocytosis; activates transcription in 1-hybrid assay in S. cerevisiae
CXQ85_002698	1499.99	1286.35	970.045	4430.97	4762.4	4733.75	orf19.4288	CTA7	Zn(II)2Cys6 transcription factor; activates transcription in 1-hybrid assay in S. cerevisiae; has similarity to S. cerevisiae Stb4
CXQ85_002772	0.897661	4.77015	0	82.5864	1582.36	31.4969	orf19.4775	CTA8	Essential transcription factor, mediates heat shock transcriptional induction; in the absence of heat stress, Cta8p levels are modulated by growth temperature to regulate basal expression of genes involved in protein folding
CXQ85_002511	1785.45	1753.83	1296.42	3462.33	3852.79	2367.64	orf19.3315	CTA9	Protein required for normal filamentous growth; induced during the mating process; mRNA binds She3; activates transcription in 1-hybrid assay in S. cerevisiae
CXQ85_003805	2.69298	0	1.00732	1.39977	1.53132	2.30465	orf19.1499	CTF1	Putative zinc-finger transcription factor, similar to A. nidulans FarA and FarB; activates genes required for fatty acid degradation; induced by oleate; null mutant displays carbon source utilization defects and slightly reduced virulence
CXQ85_004607	529.62	865.783	623.528	292.552	241.438	263.498	orf19.3239	CTF18	Protein with a predicted role in sister chromatid cohesion; cell-cycle regulated periodic mRNA expression
CXQ85_002410	977.553	1071.69	865.284	728.58	855.496	535.447	orf19.3494	CTF5	Predicted component of the kinetochore sub-complex COMA; induced during the mating process; repressed by alpha pheromone in SpiderM medium
CXQ85_003287	1021.54	831.597	547.98	1723.12	1256.7	1731.56	orf19.4551	CTN1	Carnitine acetyl transferase; required for growth on nonfermentable carbon sources, not for hyphal growth or virulence in mice; induced in macrophage; macrophage/pseudohyphal-repressed after 16 hr; rat catheter, Spider biofilm induced
CXQ85_001463	4483.82	3704.82	4804.9	3712.19	3177.48	3780.39	orf19.2809	CTN3	Peroxisomal carnitine acetyl transferase; no obvious metabolic, hyphal, virulence defects in Ura+ strain; induced by macrophage engulfment, hyphal growth, starvation, nonfermentable carbon sources; rat catheter, Spider biofilm induced
CXQ85_001850	7140	8883.61	3890.25	50703.2	48502.9	59874	orf19.3646	CTR1	Copper transporter; transcribed in low copper; induced Mac1, Tye7, macrophage interaction, alkaline pH via Rim101; 17-beta-estradiol repressed; complements S. cerevisiae ctr1 ctr3 copper transport mutant; flow model/Spider biofilm induced
CXQ85_004982	6756.7	6492.97	6835.64	12392.9	11907	12404.4	orf19.448	CUE5	Predicted ubiquitin-binding protein; rat catheter biofilm repressed
CXQ85_001351	0	0.795025	0	0.699885	0	0.768216	orf19.5001	CUP2	Putative copper-binding transcription factor; required for normal resistance to copper; activates transcription of metallothionein genes; Hap43-repressed; Spider biofilm induced
CXQ85_000865	4952.4	4812.29	5192.71	5269.44	5746.52	5642.55	orf19.5886	CUP5	Putative proteolipid subunit of the vacuolar H(+)-ATPase V0 sector; required for vacuolar acidification, secretion, filamentous growth; caspofungin repressed
CXQ85_003792	4250.43	4704.96	6695.63	12796	14635.8	30630.3	orf19.6514	CUP9	Transcription factor; represses SOK1 expression in response to farnesol inhibition; yeast-hypha switch repressed; ketoconazole-induced; Plc1-regulated; colony morphology-related Ssn6 regulation; Spider, flow model biofilm induced
CXQ85_004850	2535.89	2607.68	2388.35	6455.04	6213.57	6927.01	orf19.1771	CWC22	Predicted spliceosome-associated protein; role in pre-mRNA splicing; Spider biofilm induced
CXQ85_003400	278.275	239.303	125.914	17.4971	1.02088	9.2186	orf19.4719	CWH41	Processing alpha glucosidase I, involved in N-linked protein glycosylation and assembly of cell wall beta 1,6 glucan; rat catheter biofilm repressed
CXQ85_001153	482.942	503.251	515.746	226.063	262.366	301.141	orf19.3682	CWH8	Putative dolichyl pyrophosphate (Dol-P-P) phosphatase; ketoconazole-induced; expression is increased in a fluconazole-resistant isolate; clade-associated gene expression; Hap43p-induced gene
CXQ85_000470	3.59065	0.795025	1.00732	1.39977	0.510439	0	orf19.5849	CWT1	Zn2Cys6 transcription factor involved in negative regulation of nitrosative stress response; mutant has cell wall defects; transcription increased at stationary phase; has predicted PAS domain; similar to S. cerevisiae Rds2p
CXQ85_003925	270.196	264.743	305.217	839.862	800.879	510.864	orf19.7049	CYB5	Cytochrome b(5); ortholog of S. cerevisiae Cyb5; induced in high iron; fluconazole-induced; shows colony morphology-related gene regulation by Ssn6; mutants are viable
CXQ85_004849	6021.51	6370.54	8558.15	7188.52	8578.95	11809	orf19.1770	CYC1	Cytochrome c; complements defects of S. cerevisiae cyc1 cyc7 double mutant; induced in high iron; alkaline repressed; repressed by nitric oxide; Hap43-dependent repression in low iron; regulated by Sef1, Sfu1
CXQ85_001481	5827.62	6629.72	6358.18	7157.73	7882.71	6941.6	orf19.1957	CYC3	Mitochondrial cytochrome c heme lyase; antigenic cell-wall protein; filament induced; induced on polystyrene adherence, interaction with macrophage; N-glycosylation, 2 heme-binding motifs; rat catheter, Spider biofilm induced
CXQ85_000053	2849.18	3570.46	3335.22	3372.75	3305.6	3354.03	orf19.7410	CYM1	Putative metalloprotease of the mitochondrial intermembrane space; rat catheter biofilm induced
CXQ85_002628	25664.1	27250.3	34667.8	26055.3	24489.3	16784	orf19.6472	CYP1	Peptidyl-prolyl cis-trans isomerase; cyclosporin A sensitive activity; soluble in hyphae; biofilm induced, macrophage-induced protein; downregulated upon treatment of biofilm with farnesol; present in exponential and stationary phase cells
CXQ85_001274	15064.6	17758.5	23406	2215.14	2335.26	1863.69	orf19.7421	CYP5	Putative peptidyl-prolyl cis-trans isomerase; macrophage-downregulated protein level; protein level decrease in stationary phase cultures; predicted endoplasmic reticulum (ER) localization
CXQ85_000182	12714.5	14997.4	16489.8	7271.11	6793.43	5230.02	orf19.6402	CYS3	Cystathionine gamma-lyase; induced by alkaline, amphotericin B, cadmium stress, oxidative stress via Cap1; possibly adherence-induced; Hog1 regulated; reduced levels in stationary phase yeast cells; Spider and flow model biofilm induced
CXQ85_004041	9301.57	8713.48	9189.74	6438.24	6811.3	7068.36	orf19.4536	CYS4	Cystathionine beta-synthase; sulfur amino acid biosynthesis; antigenic in mouse; flow model biofilm induced; alkaline induced; macrophage/pseudohyphal-induced; present in exponential and stationary growth phase yeast cultures
CXQ85_000181	8219.89	8368.44	7069.34	4181.81	4334.14	4493.3	orf19.3527	CYT1	Cytochrome c1; induced in high iron; alkaline repressed; possibly an essential gene, disruptants not obtained by UAU1 method; Hap43-repressed; Spider biofilm repressed
CXQ85_003042	2034.1	1640.93	1948.15	2307.52	2531.78	3321	orf19.4578	CYT2	Cytochrome c1 heme lyase; transcript regulated by Nrg1; induced in high iron
CXQ85_004817	3868.02	2325.45	5745.73	7024.75	7144.1	14053	orf19.2157	DAC1	N-acetylglucosamine-6-phosphate (GlcNAcP) deacetylase; N-acetylglucosamine utilization; required for wild-type hyphal growth and virulence in mouse systemic infection; gene and protein are GlcNAc-induced; Spider biofilm induced
CXQ85_001524	1309.69	1312.59	997.242	659.992	828.953	611.5	orf19.3551	DAD2	Essential subunit of the Dam1 (DASH) complex, which acts in chromosome segregation by coupling kinetochores to spindle microtubules
CXQ85_001011	8604.98	5311.57	6457.9	4897.8	6130.37	3479.25	orf19.3871	DAD3	Subunit of the Dam1 (DASH) complex, which acts in chromosome segregation by coupling kinetochores to spindle microtubules
CXQ85_004789	3626.55	4253.39	4814.97	6106.5	4380.08	3225.74	orf19.4688	DAG7	Secretory protein; a-specific, alpha-factor induced; mutation confers hypersensitivity to toxic ergosterol analog; fluconazole-induced; induced during chlamydospore formation in C. albicans and C. dubliniensis
CXQ85_003018	1443.44	1123.37	1222.88	1480.26	1651.27	2859.3	orf19.4777	DAK2	Putative dihydroxyacetone kinase; repressed by yeast-hypha switch; fluconazole-induced; caspofungin repressed; protein enriched in stationary phase yeast cultures; flow model biofilm induced; rat catheter and Spider biofilm repressed
CXQ85_001511	2455.1	2874.81	2957.48	2699.46	3142.26	2121.05	orf19.5454	DAL1	Putative allantoinase; transcript regulated by Nrg1 and Mig1; macrophage/pseudohyphal-repressed
CXQ85_000970	807.895	868.963	852.189	394.035	343.525	255.816	orf19.313	DAL4	Putative allantoin permease; fungal-specific (no human or murine homolog)
CXQ85_004548	5.38597	3.1801	48.3511	25.1959	13.2714	9.2186	orf19.309	DAL5	Allantoate permease; nitrogen catabolite repressed, induced in absence of preferred N sources; nitrogen source regulation requires Gat1; possibly essential gene (by UAU1 method); Hap43-repressed
CXQ85_002052	206.462	193.191	197.434	373.039	468.583	228.928	orf19.5023	DAL7	Putative allantoate permease; mutant is viable
CXQ85_003524	1505.38	1551.89	1122.15	1034.43	1139.81	1357.44	orf19.3252	DAL81	Zn(II)2Cys6 transcription factor; ortholog of S. cerevisiae Dal81, involved in the regulation of nitrogen-degradation genes; required for yeast cell adherence to silicone substrate; Spider biofilm induced
CXQ85_000050	525.132	580.369	349.538	1252.09	1325.1	1021.73	orf19.6956	DAL9	Putative allantoate permease; fungal-specific (no human or murine homolog)
CXQ85_002104	1244.16	1159.15	716.201	1324.18	1306.72	1219.16	orf19.4837	DAM1	Essential subunit of the Dam1 (DASH) complex, which acts in chromosome segregation by coupling kinetochores to spindle microtubules
CXQ85_003996	1175.04	1207.64	1205.76	1793.11	2124.45	2004.28	orf19.3065	DAO1	Putative D-amino acid oxidase; transcription is regulated upon yeast-hyphal switch
CXQ85_000310	62.8363	82.6826	106.775	231.662	215.405	275.021	orf19.3365	DAO2	Putative D-amino acid oxidase; rat catheter biofilm induced
CXQ85_001841	4620.26	3958.43	4804.9	4275.6	4183.05	4893.54	orf19.489	DAP1	Similar to mammalian membrane-associated progesterone receptors involved in DNA damage response; induced in core stress response; Hog1 regulated; clade-associated expression; Hap43-repressed
CXQ85_002637	4630.14	4524.49	3065.26	3993.54	4688.89	3016.79	orf19.4322	DAP2	Putative dipeptidyl aminopeptidase; transcriptionally regulated during macrophage response
CXQ85_002187	3138.22	2355.66	2287.61	2164.74	2623.66	2313.1	orf19.1223	DBF2	Essential serine/threonine protein kinase involved in mitotic spindle formation and cytokinesis; required for septum formation, exit from mitosis, and normal hyphal morphogenesis; virulence-group-correlated expression
CXQ85_004477	2163.36	3482.21	5192.71	2032.47	1813.08	1812.99	orf19.171	DBP2	Putative DEAD-box family ATP-dependent RNA helicase; flucytosine induced; repressed in core stress response
CXQ85_001745	0.897661	1.59005	2.01463	0	0.510439	0.768216	orf19.1661	DBP5	Ortholog(s) have RNA helicase activity, RNA-dependent ATPase activity, inositol hexakisphosphate binding activity and role in poly(A)+ mRNA export from nucleus, translational termination
CXQ85_000933	724.413	786.28	1195.68	382.837	643.153	434.81	orf19.6902	DBP7	Putative ATP-dependent DEAD-box RNA helicase; Hap43-induced; rat catheter biofilm induced
CXQ85_000479	192.1	205.117	320.326	111.282	89.8373	39.179	orf19.6652	DBP8	Protein similar to S. cerevisiae Dbp8p, an ATP-dependent helicase involved in rRNA processing; oxidative stress-repressed via Cap1p; flucytosine repressed; likely to be essential for growth, based on insertional mutagenesis
CXQ85_003710	281.866	359.352	534.885	482.221	386.402	518.546	orf19.3506	DBR1	Debranchase; homozygous mutant accumulates lariat intermediates of mRNA splicing; rat catheter biofilm repressed
CXQ85_000326	323.158	236.123	147.068	386.337	329.233	343.393	orf19.244	DCG1	Protein of unknown function; ortholog of S. cerevisiae Dcg1; transcript regulated by Nrg1 and Mig1
CXQ85_003658	8910.19	10130.2	11838	12960.5	23503.2	8311.33	orf19.815	DCK1	Putative guanine nucleotide exchange factor; required for embedded filamentous growth; activates Rac1; has a DOCKER domain; similar to adjacent DCK2 and to S. cerevisiae Ylr422wp; regulated by Nrg1; Spider biofilm induced
CXQ85_000118	3329.43	3561.71	2309.77	5121.76	4287.69	4160.66	orf19.6373	DCP2	Ortholog(s) have chromatin binding, m7G(5')pppN diphosphatase activity, mRNA binding activity
CXQ85_005187	1123.87	1307.02	1215.83	1103.72	1175.03	1355.9	orf19.3796	DCR1	Putative Dicer RNAse involved in RNA interference, similar to S. cerevisiae Rnt1p but orthologous to S. castellii Dcr1p, which is not conserved in S. cerevisiae
CXQ85_004800	5976.63	5366.42	5427.42	2723.95	2195.91	3176.57	orf19.1989	DCW1	Protein with predicted GPI modification; dfg5 dcw1 double mutant is inviable; not required for wild-type hyphal growth; upregulated in cyr1 mutant (yeast or hyphal form); Hap43-induced
CXQ85_000325	460.5	381.612	398.897	848.261	881.018	986.39	orf19.245	DDC1	Putative DNA damage checkpoint protein; transcript induced during filamentous growth; regulated by Nrg1, Tup1
CXQ85_002612	7249.51	8643.52	10332	8047.28	8923.49	6285.55	orf19.7392	DED1	Predicted ATP-dependent RNA helicase; RNA strand annealing activity; Spider biofilm induced
CXQ85_002605	6111.28	6328.4	5926.04	2866.03	3092.24	2604.25	orf19.6702	DED81	Putative tRNA-Asn synthetase; genes encoding ribosomal subunits, translation factors, tRNA synthetases are downregulated upon phagocytosis by murine macrophage; protein enriched in stationary phase yeast cultures
CXQ85_002025	323.158	272.694	290.107	759.375	900.925	719.05	orf19.4392	DEM1	Putative mitochondrial exonuclease; alpha-factor induced
CXQ85_000997	7901.22	6879.36	7995.06	3169.78	2882.96	3251.86	orf19.4048	DES1	Putative delta-4 sphingolipid desaturase; planktonic growth-induced gene
CXQ85_005106	2.69298	1.59005	2.01463	7.69874	4.59395	10.755	orf19.209	DFG10	Ortholog(s) have role in dolichol biosynthetic process, dolichol-linked oligosaccharide biosynthetic process, polyprenol catabolic process, pseudohyphal growth
CXQ85_004364	1406.64	1412.76	1254.11	3664.6	3192.8	3740.45	orf19.881	DFG16	Rim101 pathway protein that acts in Rim101 processing; regulates filamentation in response to alkaline pH; required for host tissue invasion during infection; flow model biofilm induced
CXQ85_002670	9167.82	7451.77	8596.43	6499.83	5347.87	5973.65	orf19.2075	DFG5	N-linked mannoprotein of cell wall and membrane; possible signal transducer; role in hyphal growth and HWP1 induction in alkaline pH; GPI modification predicted; dfg5 dcw1 double mutant is inviable; caspofungin-induced, fungal-specific
CXQ85_001008	3.59065	8.74528	3.02195	0.699885	0.510439	0.768216	orf19.7084	DFI1	Cell-surface associated glycoprotein; promotes activation of Cek1 in a matrix-dependent manner; N-glycosylated; Spider biofilm induced
CXQ85_001067	2.69298	3.97513	4.02926	2.79954	2.04176	0.768216	orf19.5142	DFR1	Trimethoprim resistant dihydrofolate reductase (DHFR), reduces 7,8-dihydrofolate to 5,4,7,8-tetrahydrofolate; binds NADPH; target of drugs that selectively inhibit the fungal enzyme rather than the human enzyme
CXQ85_005218	6610.38	6803.03	5823.29	10228.1	10818.2	7920.31	orf19.6197	DHH1	Putative RNA helicase
CXQ85_000361	373.427	430.109	347.524	412.932	406.82	364.903	orf19.6971	DIE2	Ortholog(s) have dolichyl-phosphate-glucose-glycolipid alpha-glucosyltransferase activity, role in protein N-linked glycosylation and endoplasmic reticulum membrane localization
CXQ85_005001	283.661	304.495	380.765	101.483	133.735	130.597	orf19.5010	DIM1	Putative 18S rRNA dimethylase; predicted role in rRNA modification and processing; Hap43-induced; likely to be essential for growth based on insertional mutagenesis strategy; F-12/CO2 early biofilm induced
CXQ85_003654	17.9532	18.2856	38.278	1.39977	3.57307	3.84108	orf19.5106	DIP2	Putative small ribonucleoprotein complex; Tn mutation affects filamentous growth; physically interacts with TAP-tagged Nop1; heterozygous null mutant exhibits resistance to parnafungin; Hap43-induced gene; Spider biofilm induced
CXQ85_001950	10561	9673.87	10157.8	10632.7	7409.53	12429	orf19.2942	DIP5	Dicarboxylic amino acid permease; mutation confers hypersensitivity to toxic ergosterol analog; induced upon phagocytosis by macrophage; Gcn4-regulated; upregulated by Rim101 at pH 8; rat catheter and Spider biofilm induced
CXQ85_000448	47.5761	83.4777	81.5926	86.0859	124.037	50.7023	orf19.1741	DIT1	Ortholog(s) have catalytic activity and role in ascospore wall assembly
CXQ85_003775	0	0	0	0	2.55219	0	orf19.554	DIT2	Monooxygenase of the cytochrome P450 family; produces N,N'-bisformyl dityrosine from N-formyltyrosine; regulated by Nrg1, Mig1, and Tup1; role in chlamydospore formation; Spider biofilm induced
CXQ85_003595	1569.11	1681.48	1472.7	2511.19	2717.07	2535.88	orf19.991	DJP1	Similar to bacterial DnaJ; reported to have a role in peroxisome biogenesis; induced in low iron and upon adherence to polystyrene
CXQ85_003589	408.436	292.569	237.726	298.851	258.282	245.829	orf19.5805	DLD1	Putative D-lactate dehydrogenase; white cell-specific trancript; colony morphology-related gene regulation by Ssn6; Hap43-repressed; rat catheter biofilm induced; Spider biofilm repressed
CXQ85_005086	6428.15	7250.63	6994.8	7332.7	6829.16	8807.6	orf19.6987	DNM1	Putative dynamin-related GTPase; transcript upregulated inbRHE model of oral candidiasis; transcript regulated by Nrg1, Mig1, and Tup1
CXQ85_004746	5102.31	5599.36	6997.82	3670.9	3445.97	4801.35	orf19.4829	DOA1	WD repeat protein; required for ubiquitin-mediated protein degradation; role in control of cellular ubiquitin levels; may promote efficient NHEJ in postdiauxic/stationary phase; Spider biofilm repressed
CXQ85_000814	4.48831	127.204	201.463	83.2863	114.849	0	orf19.7207	DOA4	Ortholog of S. cerevisiae Doa4;, a ubiquitin hydrolase involved in recycling ubiquitin from proteasome-bound ubiquitinated intermediates; oxidative stress-induced via Cap1; mutants are viable
CXQ85_002765	8215.4	4689.06	5292.44	1002.24	1028.02	1000.99	orf19.3392	DOG1	Putative 2-deoxyglucose-6-phosphatase; haloacid dehalogenase hydrolase/phosphatase superfamily; similar to S. cerevisiae Dog1, Dog2, Hor1, Rhr2; regulated by Nrg1, Tup1; Spider biofilm repressed
CXQ85_000380	0.897661	0.795025	0	0	0.510439	0.768216	orf19.2419	DOM34	Endonuclease involved in regulation of translation; stimulates translation of protein O-mannosyltransferase family which includes PMT1, PMT2, PMT4, PMT5, and PMT6; peloto ortholog; Hap43-repressed gene
CXQ85_000810	4026.91	3276.3	3665.62	5074.87	4624.58	6188.75	orf19.5030	DOS2	Protein of unknown function; induced during planktonic growth
CXQ85_000058	2610.4	2926.49	2427.63	2829.64	2138.23	2214.77	orf19.7402	DOT1	Putative modulator of white-opaque switching
CXQ85_003630	8.97661	19.0806	5.03658	8.39862	12.2505	15.3643	orf19.3370	DOT4	Protein similar to ubiquitin C-terminal hydrolase; localizes to cell surface of hyphal cells, but not yeast-form cells; repressed upon high-level peroxide; Hap43p-induced; rat catheter biofilm induced
CXQ85_004707	671.451	786.28	1003.29	685.887	694.197	633.01	orf19.5417	DOT5	Putative nuclear thiol peroxidase; alkaline downregulated; sumoylation target; Spider and flow model biofilm induced
CXQ85_000356	1.79532	2.38508	3.02195	1.39977	1.02088	2.30465	orf19.2545	DOT6	Protein with a predicted role in telomeric gene silencing and filamentation; repressed by high-level peroxide stress; Spider biofilm induced
CXQ85_001672	406.641	445.214	460.343	470.323	387.423	215.101	orf19.7564	DPB2	Probable subunit of DNA polymerase II (DNA polymerase epsilon), similar to S. cerevisiae Dpb2p; essential for viability; rat catheter biofilm induced
CXQ85_002677	2.69298	3.97513	5.03658	4.19931	2.04176	3.07287	orf19.2088	DPB4	Putative DNA polymerase epsilon subunit D; null mutant is viable but slow-growing and displays abnormal invasive growth on SD and YPD media; Spider biofilm repressed
CXQ85_001335	16341.9	16518.2	20900.8	2767.35	3359.2	3248.02	orf19.5073	DPM1	Dolichol-phosphate mannose synthase catalytic subunit; filament induced; Tup1-regulated; flow model and rat catheter biofilm repressed
CXQ85_003107	192.1	230.557	343.495	89.5853	86.2642	135.974	orf19.656	DPP1	Putative diacylglycerol pyrophosphate phosphatase of diacylglycerol production for phospholipid biosynthesis; downregulation correlates with clinical development of fluconazole resistance
CXQ85_000625	1415.61	1406.4	1198.71	1576.84	1624.22	2117.97	orf19.1155	DPP2	Protein similar to S. cerevisiae pyrophosphate phosphatase Lpp1p; possible role in farnesol biosynthesis
CXQ85_000776	859.062	728.243	726.274	1333.98	1001.48	1612.49	orf19.6459	DPP3	Protein similar to S. cerevisiae pyrophosphate phosphatase Dpp1; required for farnesol biosynthesis; repressed by 17-beta-estradiol, ethynyl estradiol; Spider biofilm induced
CXQ85_001551	17189.3	16837	18890.2	2558.08	2824.26	3102.83	orf19.2407	DPS1-1	Putative tRNA-Asp synthetase; genes encoding ribosomal subunits, translation factors, tRNA synthetases are downregulated upon phagocytosis by murine macrophage; protein enriched in stationary phase yeast cultures
CXQ85_002141	719.924	844.317	767.574	688.687	788.118	616.878	orf19.2283	DQD1	Putative 3-dehydroquinate dehydratase; ketoconazole-repressed; protein abundance downregulated by macrophages; flow model biofilm induced
CXQ85_004574	8569.08	8059.17	10223.2	10134.3	9344.1	11921.2	orf19.2825	DRE2	Putative cytosolic Fe-S protein assembly protein; a-specific transcript; regulated by Sef1, Sfu1, and Hap43; rat catheter and Spider biofilm induced
CXQ85_004410	3844.68	3913.91	3818.73	4508.66	4692.98	4981.11	orf19.5083	DRG1	Member of the DRG family of GTP-binding proteins; involved in regulation of invasive filamentous growth
CXQ85_003152	684.018	946.875	1345.77	227.463	278.7	206.65	orf19.7635	DRS1	Putative nucleolar DEAD-box protein; Hap43-induced; mutation confers hypersensitivity to 5-fluorouracil (5-FU), tubercidin (7-deazaadenosine); Tbf1-induced; repressed in core stress response
CXQ85_000301	6788.12	4653.28	5147.38	7427.18	8757.09	18086.9	orf19.3629	DSE1	Essential cell wall protein involved in cell wall integrity and rigidity; periodic mRNA expression peaks at M/G1 phase; Ace2p-induced; required for virulence in a mouse model of infection
CXQ85_001245	3384.18	3255.63	3373.5	3690.49	3884.44	8310.56	orf19.2370	DSL1	Protein similar to S. cerevisiae Dsl1p, which is a member of the t-SNARE complex of the endoplasmic reticulum
CXQ85_004494	236.085	199.551	255.858	95.8843	93.4103	24.5829	orf19.297	DTD2	Ortholog(s) have D-leucyl-tRNA(Leu) deacylase activity, D-tyrosyl-tRNA(Tyr) deacylase activity and role in D-leucine catabolic process, D-tyrosine catabolic process, tRNA metabolic process
CXQ85_000945	3316.86	2971.81	2656.29	1830.2	1572.15	1937.44	orf19.5159	DUG3	Putative glutamine amidotransferase (GATase II); role in glutathione catabolism;
CXQ85_000567	137.342	147.08	102.746	157.474	145.475	138.279	orf19.1428	DUO1	Subunit of the Dam1 (DASH) complex, which acts in chromosome segregation by coupling kinetochores to spindle microtubules
CXQ85_005050	1184.02	2945.57	3641.45	1170.91	669.186	157.484	orf19.780	DUR1,2	Urea amidolyase; hydrolyzes urea to CO2; use of urea as N source and for hyphal switch in macrophage; regulated by Nrg1/Hap43; required for virulence; promotes mouse kidney and brain colonization; rat catheter and flow model biofilm induced
CXQ85_005051	235.187	312.445	216.573	575.306	473.687	352.611	orf19.781	DUR3	High affinity spermidine transporter; expression is induced by urea; fungal-specific (no human or murine homolog); not required for virulence in a mouse intravenous model
CXQ85_002951	2183.11	2330.22	1906.85	1782.61	1514.98	1090.1	orf19.966	DUS4	Ortholog(s) have tRNA dihydrouridine synthase activity and role in tRNA modification
CXQ85_002515	547.573	739.374	642.667	600.501	570.671	614.573	orf19.3322	DUT1	dUTP pyrophosphatase; cell-cycle regulated if expressed in S. cerevisiae; upstream MluI and SCB elements; 17-beta-estradiol, ethynyl estradiol, macrophage induced; decreased in stationary phase yeast; rat catheter, Spider biofilm repressed
CXQ85_000298	405.743	401.488	317.304	583.704	690.624	772.826	orf19.2660	EAF3	Subunit of the NuA4 histone acetyltransferase complex; rat catheter and Spider biofilm induced
CXQ85_000439	315.977	283.824	262.909	321.247	287.377	402.545	orf19.396	EAF6	Subunit of the NuA4 histone acetyltransferase complex; Hap43-repressed; Spider biofilm repressed
CXQ85_000727	0.897661	0	0	0.699885	0	0.768216	orf19.497	EAF7	Subunit of the NuA4 histone acetyltransferase complex
CXQ85_001634	3833.91	5167.67	6581.8	1610.44	2084.63	4040.05	orf19.6445	ECI1	Protein similar to S. cerevisiae Eci1p, which is involved in fatty acid oxidation; transposon mutation affects filamentous growth; expression is regulated upon white-opaque switching
CXQ85_004435	233.392	232.147	305.217	431.829	459.906	355.684	orf19.5299	ECM1	Putative pre-ribosomal factor; decreased mRNA abundance observed in cyr1 homozygous mutant hyphae; induced by heavy metal (cadmium) stress; Hog1p regulated
CXQ85_004104	894.968	659.871	780.67	564.807	513.502	873.462	orf19.299	ECM14	Has domain(s) with predicted metallocarboxypeptidase activity, zinc ion binding activity and role in proteolysis
CXQ85_003836	1074.5	1086	1097.97	1059.63	1107.65	1304.43	orf19.7436.1	ECM15	Protein of unknown function; predicted role in cell wall organization; Hap43-repressed; caspofungin repressed; Spider biofilm induced; rat catheter biofilm repressed
CXQ85_002873	3979.33	3693.69	3659.58	4733.32	3460.27	2636.52	orf19.4099	ECM17	Putative sulfite reductase beta subunit; role in cell wall biogenesis; regulated by Tsa1/Tsa1B in H2O2 stress; Gcn4-regulated; Tbf1-activated; Hap43-repressed; Spider, flow, F-12/CO2 model biofilm induced
CXQ85_000972	1078.99	1318.15	1231.95	269.456	238.375	268.107	orf19.6958	ECM18	Ortholog of S. cerevisiae : ECM18, C. glabrata CBS138 : CAGL0B01969g, C. parapsilosis CDC317 : CPAR2_103190, Debaryomyces hansenii CBS767 : DEHA2G08448g and Pichia stipitis Pignal : PICST_29727
CXQ85_000410	4607.7	3746.16	2919.2	4402.98	3667.5	6421.52	orf19.4887	ECM21	Predicted regulator of endcytosis of plasma membrane proteins; fluconazole induced, alkaline induced by Rim101; repressed by caspofungin and in azole-resistant strain overexpressing MDR1; flow model, rat catheter and Spider biofilm induced
CXQ85_000109	164.272	170.135	260.895	566.907	411.414	384.108	orf19.2623	ECM22	Zn(II)2Cys6 transcription factor; rat catheter and Spider biofilm induced
CXQ85_004670	1198.38	1243.42	955.942	1134.51	1255.68	692.931	orf19.4958	ECM25	Non-essential protein involved in cell morphogenesis
CXQ85_003903	38.5994	69.1672	49.3585	17.4971	12.2505	23.0465	orf19.6773	ECM29	Putative scaffold protein; assists in association of the proteasome core particle with the regulatory particle; ortholog of S. cerevisiae Ecm29; transposon mutation affects filamentous growth; flow model biofilm repressed
CXQ85_003676	1309.69	1124.17	909.606	2886.33	2847.74	3922.51	orf19.1563	ECM3	Has domain(s) with predicted role in transmembrane transport and integral component of membrane localization
CXQ85_001305	66122.6	48709.6	58638.9	32839.3	29682.5	32537.8	orf19.3010.1	ECM33	GPI-anchored cell wall protein; mutants show cell-wall defects and reduced adhesion, host cell damage, and endocytosis; mutant infection is immunoprotective in murine model; fluconazole-induced; caspofungin repressed
CXQ85_004339	12776.4	9446.49	11631.5	1864.49	1697.72	1091.64	orf19.4255	ECM331	GPI-anchored protein; mainly at plasma membrane, also at cell wall; Hap43, caspofungin-induced; Plc1-regulated; Hog1, Rim101-repressed; colony morphology-related regulated by Ssn6; induced by ketoconazole and hypoxia
CXQ85_004182	644.521	414.208	341.48	1043.53	656.935	941.833	orf19.1325	ECM38	Putative gamma-glutamyltransferase; alkaline upregulated; Spider biofilm induced; possibly an essential gene, disruptants not obtained by UAU1 method
CXQ85_000950	11.6696	6.3602	10.0732	2.79954	0	0	orf19.5164	ECM39	Putative mannosyltransferase similar to S. cerevisiae Ecm39p, which has a role in Calcofluor white resistance; predicted Kex2p substrate; has HKEXRF motif
CXQ85_003257	716.334	794.23	805.852	1880.59	1264.87	973.33	orf19.2613	ECM4	Cytoplasmic glutathione S-transferase; regulated by Nrg1, Tup1; induced in core stress response, in cyr1 or ras1 mutant (yeast or hyphal cells); Tn mutation affects filamentous growth; stationary phase enriched; Spider biofilm induced
CXQ85_003981	1587.96	1792.78	2177.82	1529.95	1453.73	886.522	orf19.6500	ECM42	Ornithine acetyltransferase; Gcn2, Gcn4-regulated; clade-specific gene expression; possibly essential gene, disruptants not obtained by UAU1 method; Spider biofilm induced
CXQ85_003557	1354.57	1373.8	1006.31	1392.77	1259.25	1292.91	orf19.5643	ECM7	Protein involved in control of calcium homeostasis and oxidative stress response; mutants show defects in hyphal growth
CXQ85_004045	3326.73	3180.1	2457.85	2220.04	2458.27	2524.36	orf19.6858	EDC3	Protein with mRNA binding activity, involved in regulation of activity of putative metacaspase Mca1p
CXQ85_001121	38215.2	39201.9	45203.3	2376.81	2999.85	2265.47	orf19.3838	EFB1	Translation elongation factor EF-1 beta; repressed by human whole blood or PMNs; macrophage/pseudohyphal-induced; antigenic in mouse; farnesol-downregulated; snoRNA snR18 is encoded within the EFB1 intron; Spider biofilm repressed
CXQ85_002192	6832.1	7505.04	6636.19	5216.24	4227.46	8389.69	orf19.610	EFG1	bHLH transcription factor; required for white-phase cell type, RPMI and Spider biofilm formation, hyphal growth, cell-wall gene regulation; roles in adhesion, virulence; Cph1 and Efg1 have role in host cytokine response; binds E-box
CXQ85_000093	10.7719	3.97513	12.0878	18.197	9.69834	6.14573	orf19.5498	EFH1	APSES transcription factor; homodimer; minor role in transcriptional regulation vs Efg1; regulates filamentous growth, phenotypic switch; EFG1 and EFH1 genetically interact; expression interferes with mouse intestinal tract colonization
CXQ85_002131	20365.2	21783.7	28373.1	2138.15	2458.27	2038.08	orf19.5788	EFT2	Elongation Factor 2 (eEF2); GTPase; essential; highly expressed; target of sordarin antifungals; antigenic in human/mouse; lacks site for regulatory phosphorylation by eEF2 kinase; GCN-regulated; higher protein amount in stationary phase
CXQ85_005216	7679.49	7709.36	8260.99	4156.62	4844.58	3598.33	orf19.1154	EGD1	Putative GAL4 DNA-binding enhancer protein; soluble protein in hyphae; biofilm induced; macrophage/pseudohyphal-induced; equal level of protein in exponential and stationary growth phase yeast cultures; Spider biofilm repressed
CXQ85_005160	11335.7	10243.1	12713.3	4967.78	6226.33	4643.87	orf19.5858	EGD2	Nascent polypeptide associated complex protein alpha subunit; soluble protein in hyphae; macrophage/pseudohyphal-induced; protein level decrease in stationary phase cultures; GlcNAc-induced protein; Spider biofilm repressed
CXQ85_000991	14785.4	17019.1	17029.7	3949.45	3755.81	4728.37	orf19.3029	EHD3	Predicted 3-hydroxyisobutyryl-CoA hydrolase; mitochondrially localized; Spider biofilm induced
CXQ85_002892	7386.86	7005.76	6547.55	8505.7	9333.38	8116.2	orf19.7626	EIF4E	Translation initiation factor eIF4E; genes encoding ribosomal subunits, translation factors, tRNA synthetases downregulated by phagocytosis by macrophage; alternatively spliced intron in 5' UTR; protein levels decrease in stationary phase
CXQ85_003431	199.281	213.067	134.98	172.872	188.862	149.034	orf19.6849	ELC1	Putative elongin C; transcript regulated by Nrg1 and Mig1; regulated by Gcn2 and Gcn4
CXQ85_001902	2003.58	2011.41	1664.09	2826.14	3010.06	2063.43	orf19.7387	ELP3	Predicted histone acetyltransferase; role in regulation of transcription, tRNA wobble uridine modification; Spider biofilm induced
CXQ85_004613	5608.59	5433.2	4301.24	6620.21	6626.52	5671.74	orf19.1907	EMC9	Ortholog of S. cerevisiae Nnf2; possible role in chromosome segregation; mutants are viable, induced during the mating process
CXQ85_001451	8804.26	8393.88	8906.68	1931.68	1902.92	1067.05	orf19.6293	EMP24	COPII-coated vesicle component
CXQ85_003780	1052.06	1105.88	1217.84	1009.93	1020.37	990.231	orf19.731	EMP46	Protein similar to S. cerevisiae Emp46, an integral membrane component of ER-derived COPII-coated vesicles; functions in ER to Golgi transport; induced by alpha pheromone in SpiderM medium
CXQ85_001784	4837.5	4656.46	4311.31	4740.32	4353.53	4158.35	orf19.2746	EMP70	Protein with a role in endosome-to-vacuole sorting; rat catheter biofilm repressed
CXQ85_002658	22329.3	21299.5	30067.4	74761.7	69884.7	119895	orf19.6070	ENA2	Putative sodium transporter; induced by ciclopirox olamine; alkaline induced by Rim101; repressed by high-level peroxide stress; induced in oral candidiasis clinical isolates; possibly essential gene; rat catheter and Spider biofilm induced
CXQ85_003352	5555.63	5465.8	5419.36	4582.15	4999.24	5462.02	orf19.1711	END3	Regulated by Gcn4p; induced in response to amino acid starvation (3-aminotriazole treatment)
CXQ85_002599	5516.13	5241.6	4518.82	1353.58	2107.09	4548.61	orf19.3066	ENG1	Endo-1,3-beta-glucanase; ortholog of S. cerevisiae Dse4 needed for cell separation; caspofungin, fluconazole repressed; repressed by alpha pheromone in SpiderM medium; flow model biofilm induced; rat catheter biofilm repressed
CXQ85_000275	303606	212748	233159	156941	131746	116594	orf19.395	ENO1	Enolase, involved in glycolysis and gluconeogenesis; also has transglutaminase activity involved in assembly of cell wall polysaccharides; major cell-surface antigen; binds host plasmin/plasminogen; immunoprotective; may be essential
CXQ85_004783	1139.13	1373.01	2035.78	1317.18	1979.99	1187.66	orf19.5507	ENP1	Protein required for pre-rRNA processing and 40S ribosomal subunit synthesis; associated with U3 and U14 snoRNAs; transposon mutation affects filamentous growth; repressed by prostaglandins; Spider biofilm induced
CXQ85_002608	574.503	744.939	1114.09	186.169	160.278	182.835	orf19.6686	ENP2	Putative nucleolar protein; essential; heterozygous mutation confers resistance to 5-fluorocytosine (5-FC), 5-fluorouracil (5-FU), and tubercidin (7-deazaadenosine); Hap43-induced; Spider biofilm induced
CXQ85_001617	4599.62	3870.18	3205.28	2118.55	1963.15	2412.97	orf19.7164	ENV7	Membrane-associated protein kinase localized in trans-Golgi network; interacts with Arl1p and Sys3p
CXQ85_002047	6193.86	6308.53	5309.56	8437.82	7238.54	10977	orf19.7529	EPL1	Subunit of the NuA4 histone acetyltransferase complex
CXQ85_000505	1471.27	2121.13	2783.21	329.646	375.173	350.307	orf19.1047	ERB1	Protein with a predicted role in ribosomal large subunit biogenesis; mutation confers hypersensitivity to 5-fluorocytosine (5-FC), 5-fluorouracil (5-FU), and tubercidin (7-deazaadenosine); hyphal, macrophage repressed
CXQ85_005299	22.4415	20.6707	23.1683	9.09851	9.69834	10.755	orf19.5065	ERD1	Putative membrane protein required for the retention of lumenal endoplasmic reticulum proteins; rat catheter biofilm induced
CXQ85_005024	2991.01	3479.03	3309.03	922.449	1091.32	852.72	orf19.3541	ERF1	Putative translation release factor 1, which interacts with stop codons and promotes release of nascent peptides from ribosomes; Hap43p-induced gene
CXQ85_000262	29461.2	23106.6	32193.8	8696.77	7534.59	10645.9	orf19.406	ERG1	Squalene epoxidase, epoxidation of squalene to 2,3(S)-oxidosqualene; ergosterol biosynthesis; allylamine antifungal drug target; NADH reducing cofactor but S. cerevisiae Erg1 uses NADPH; flow model biofilm induced; Spider biofilm repressed
CXQ85_004922	12654.3	15146	16820.2	20163.7	18297.2	11826.7	orf19.1591	ERG10	Acetyl-CoA acetyltransferase; role in ergosterol biosynthesis; soluble in hyphae; changes in protein abundance associated with azole resistance; fluconazole or ketoconazole induced; macrophage-downregulated protein; GlcNAc-induced protein
CXQ85_003088	31735.9	23489.8	28355.9	16423.5	15420.4	21940.3	orf19.922	ERG11	Lanosterol 14-alpha-demethylase; cytochrome P450 family; role in ergosterol biosynthesis; target of azole antifungals; may contribute to drug resistance; azole or flow model biofilm induced; drug treated biofilm induced; hypoxia regulated
CXQ85_000879	3933.55	3342.29	2590.82	3020	3083.05	2949.18	orf19.4809	ERG12	Ortholog(s) have mevalonate kinase activity and role in ergosterol biosynthetic process, farnesyl diphosphate biosynthetic process, mevalonate pathway, isopentenyl diphosphate biosynthetic process, mevalonate pathway
CXQ85_004129	5.38597	3.97513	7.05121	1.39977	0.510439	0.768216	orf19.7312	ERG13	3-hydroxy-3-methylglutaryl coenzyme A synthase; ergosterol biosynthesis; sumoylation target; Tn mutation affects filamentation; amphotericin B, caspofungin repressed; exponential, stationary growth phase expressed; Spider biofilm repressed
CXQ85_001599	3348.28	4068.94	4894.55	1229	1008.12	455.552	orf19.6026	ERG2	C-8 sterol isomerase; enzyme of ergosterol biosynthesis; converts fecosterol to episterol; mutant is hypersensitive to multiple drugs; ketoconazole-induced; flow model and Spider biofilm repressed
CXQ85_003202	3474.85	4296.32	3872.12	1490.06	1532.34	644.533	orf19.4491	ERG20	Putative farnesyl pyrophosphate synthetase involved in isoprenoid and sterol biosynthesis, based on similarity to S. cerevisiae Erg20p; likely to be essential for growth, based on an insertional mutagenesis strategy
CXQ85_002370	4455.99	4937.11	5551.32	5880.43	4420.91	2217.84	orf19.1598	ERG24	C-14 sterol reductase, has a role in ergosterol biosynthesis; mutation confers increased sensitivity to dyclonine; rat catheter and Spider biofilm repressed
CXQ85_000366	6381.48	6839.6	6321.91	4689.93	4949.73	4795.21	orf19.3732	ERG25	Putative C-4 methyl sterol oxidase; C4-demethylation of ergosterol biosynthesis intermediates, based on similarity to S. cerevisiae Erg25; fluconazole-induced; induced in azole-resistant strain; rat catheter and Spider biofilm induced
CXQ85_000594	2935.35	1326.1	1101	2357.91	2037.16	7539.27	orf19.4631	ERG251	C-4 sterol methyl oxidase; role in ergosterol biosynthesis; Hap43-induced; ketoconazole-induced; amphotericin B, caspofungin repressed; possibly essential gene, disruptants not obtained by UAU1 method; Spider biofilm repressed
CXQ85_001127	5552.04	6168.6	6441.78	1434.06	1623.2	1204.56	orf19.2909	ERG26	C-3 sterol dehydrogenase, catalyzes the 2nd of 3 steps required to remove 2 C-4 methyl groups from an intermediate in ergosterol biosynthesis; amphotericin B, caspofungin repressed; Spider biofilm repressed
CXQ85_004397	10198.3	8538.57	9021.52	8681.38	8397.23	8076.26	orf19.3240	ERG27	3-Keto sterol reductase of ergosterol biosynthesis; acts in C-4 sterol demethylation with Erg25p and Erg26p; possible drug target, essential for viability; functional homolog of S. cerevisiae Erg27p
CXQ85_002175	567.322	777.535	731.311	572.506	662.55	503.95	orf19.2016	ERG28	Ortholog(s) have protein binding, bridging activity, role in demethylation, ergosterol biosynthetic process and endoplasmic reticulum membrane localization
CXQ85_004914	12352.7	10096.8	10721.9	8347.53	7640.25	6323.19	orf19.767	ERG3	C-5 sterol desaturase; introduces C-5(6) double bond into episterol; some clinical isolates show increased azole resistance and defects in hyphal growth and virulence; Efg1p-repressed; fluconazole-induced
CXQ85_002210	3.59065	9.54031	0	84.6861	2.55219	4.6093	orf19.5379	ERG4	Protein similar to sterol C-24 reductase; shows Mob2p-dependent hyphal regulation; fluconazole-induced; caspofungin repressed; rat catheter biofilm repressed
CXQ85_005157	17873.3	16185.9	15923.6	24338.5	23668.5	24287.2	orf19.5178	ERG5	Putative C-22 sterol desaturase; fungal C-22 sterol desaturases are cytochrome P450 enzymes of ergosterol biosynthesis, catalyze formation of the C-22(23) double bond in the sterol side chain; transposon mutation affects filamentous growth
CXQ85_000708	9147.17	12270.4	12252	11095.3	6380.49	3068.26	orf19.1631	ERG6	Delta(24)-sterol C-methyltransferase, converts zymosterol to fecosterol, ergosterol biosynthesis; mutation confers nystatin resistance; Hap43, GlcNAc-, fluconazole-induced; upregulated in azole-resistant strain; Spider biofilm repressed
CXQ85_001533	6870.7	6100.23	6012.67	1422.17	1570.11	815.846	orf19.1570	ERG7	2,3-epoxysqualene-lanosterol cyclase (lanosterol synthase), conversion of 2,3-oxidosqualene to lanosterol in sterol biosynthesis; fluconazole-induced; possibly essential, disruptants not obtained by UAU1 method; rat catheter biofilm induced
CXQ85_003039	2377.01	1970.07	1920.95	1338.88	1105.1	1531.06	orf19.4606	ERG8	Putative phosphomevalonate kinase; enzyme of the mevalonate pathway of isoprenoid biosynthesis; transcript regulated by Nrg1; possible drug target; not conserved in H. sapiens
CXQ85_004066	10593.3	10046.7	8972.16	6678.3	6936.36	4772.16	orf19.3616	ERG9	Putative farnesyl-diphosphate farnesyl transferase (squalene synthase); sterol biosynthesis pathway; likely essential for growth; regulated by fluconazole, lovastatin; amphotericin B, caspofungin repressed; Spider biofilm repressed
CXQ85_003015	8408.39	9115.76	13097.1	3631.7	3823.19	2916.15	orf19.4871	ERO1	Ortholog of S. cerevisiae Ero1; role in formation of disulfide bonds in the endoplasmic reticulum; fluconazole-induced; induced by Mnl1 under weak acid stress; Spider biofilm induced
CXQ85_000244	2615.79	3480.62	3738.15	610.3	435.915	68.3712	orf19.2322.3	ERP5	Protein involved in ER to Golgi transport; rat catheter and Spider biofilm repressed
CXQ85_000389	262.117	303.7	423.073	461.924	559.441	2135.64	orf19.2863.1	ERV1	Predicted component of the mitochondrial intermembrane space (IMS), involved in protein import into mitochondrial intermembrane space
CXQ85_000054	2341.1	2575.88	2555.56	424.83	438.467	291.154	orf19.7409	ERV25	Component of COPII-coated vesicles; transcript induced upon filamentous growth; rat catheter biofilm repressed
CXQ85_003043	5052.94	4850.45	4890.52	4138.42	4560.77	3830.33	orf19.4579	ERV29	Putative SURF4 family member; plasma membrane-localized; flow model biofilm repressed
CXQ85_001491	6859.03	6782.36	6640.22	1882.69	1943.24	2101.84	orf19.586	ERV46	Putative ER-derived vesicle protein; COPII-coated vesicle complex subunit; transcript induced by filamentous growth; Spider biofilm repressed
CXQ85_004839	16.1579	23.8508	23.1683	37.0939	25.5219	23.0465	orf19.5416	ESA1	Subunit of the NuA4 histone acetyltransferase complex; member of MYST family; Spider biofilm induced
CXQ85_004797	3754.02	4104.72	3532.66	3511.32	3425.05	3140.47	orf19.1445	ESC4	Protein similar to S. cerevisiae Esc4; a protein that represses transposition; transposon mutation affects filamentation; rat catheter biofilm repressed
CXQ85_004611	1944.33	1977.23	2819.48	2301.92	3189.22	1481.89	orf19.3356	ESP1	Putative caspase-like cysteine protease; mutation confers increased sensitivity to nocodazole; periodic mRNA expression, peak at cell-cycle S/G2 phase; mRNA binds She3
CXQ85_000042	1528.72	1626.62	1670.13	2383.11	2799.76	2896.94	orf19.5196	ESS1	Prolyl isomerase (parvulin class); essential; involved in yeast-hyphal switching, Cph1p pathway; has inflexible linker between WW and isomerase domains, unlike human homolog; functional homolog of S. cerevisiae Ess1p
CXQ85_000996	3552.94	3878.93	3331.19	2264.83	1958.04	2365.34	orf19.4045	EST1	Telomerase subunit; allosteric activator of catalytic activity, but not required for catalytic activity; has TPR domain
CXQ85_001512	2649	2723.76	2893.01	2159.15	2107.09	2277.76	orf19.5450	ETR1	Putative 2-enoyl thioester reductase; protein present in exponential and stationary growth phase yeast cultures; rat catheter biofilm repressed
CXQ85_000067	623.875	437.264	376.736	390.536	303.711	353.379	orf19.2952	EXG2	GPI-anchored cell wall protein, similar to S. cerevisiae exo-1,3-beta-glucosidase Exg2p; predicted Kex2p substrate; induced during cell wall regeneration; possibly an essential gene, disruptants not obtained by UAU1 method; Hap43p-repressed
CXQ85_003148	271.991	260.768	251.829	272.955	240.417	323.419	orf19.3116	EXM2	Putative U1 snRNP complex compotent; decreased transcription is observed upon fluphenazine treatment
CXQ85_002544	649.907	734.604	919.679	466.124	728.907	281.167	orf19.926	EXO1	Putative exodeoxyribonuclease; cell-cycle regulated periodic mRNA expression
CXQ85_003793	2792.62	2512.28	2500.16	4533.86	4005.93	4468.71	orf19.6512	EXO70	Predicted subunit of the exocyst complex, involved in exocytosis; localizes to a crescent on the surface of the hyphal tip
CXQ85_000763	228.904	33.3911	493.585	170.072	233.781	162.094	orf19.135	EXO84	Predicted subunit of the exocyst complex, involved in exocytosis; localizes to a crescent on the surface of the hyphal tip
CXQ85_002139	385.097	589.114	968.03	126.679	170.487	104.477	orf19.272	FAA21	Predicted acyl CoA synthetase; upregulated upon phagocytosis; transcript regulated by Nrg1 and Mig1
CXQ85_001609	10.7719	9.54031	10.0732	4.19931	5.61483	3.84108	orf19.7156	FAA2-3	Predicted acyl CoA synthetase
CXQ85_002123	6934.43	8935.29	9794.13	10152.5	8990.87	11846.7	orf19.7592	FAA4	Acyl CoA synthase involved in uptake of long-chain fatty acids and biofilm formation
CXQ85_004063	6948.8	7371.48	8912.73	3401.44	2976.37	2815.51	orf19.118	FAD2	Delta-12 fatty acid desaturase, involved in production of linoleic acid, which is a major component of membranes
CXQ85_004503	272.889	336.296	516.753	51.0916	76.5658	36.8744	orf19.4933	FAD3	Omega-3 fatty acid desaturase; production of alpha-linolenic acid, a major component of membranes; caspofungin induced; Plc1-regulated; colony morphology-related gene regulation by Ssn6; Spider biofilm induced, flow model biofilm repressed
CXQ85_000285	286.354	203.527	217.58	567.607	504.314	436.347	orf19.2488	FAL1	eIF4A subfamily of DEAD-box ATP-dependent RNA helicases; predicted nucleolar protein required for maturation of 18S rRNA; Spider biofilm induced
CXQ85_001855	10750.4	12861.1	12427.3	28518.9	27604.5	29667	orf19.3653	FAT1	Predicted enzyme of sphingolipid biosynthesis; upregulated in biofilm
CXQ85_000605	193346	119670	123673	11331.8	15286.6	78078.4	orf19.4618	FBA1	Fructose-bisphosphate aldolase; glycolytic enzyme; antigenic in murine/human infection; regulated by yeast-hypha switch; induced by Efg1, Gcn4, Hog1, fluconazole; phagocytosis-repressed; flow model biofilm induced; Spider biofilm repressed
CXQ85_000526	9910.18	8339.82	7814.75	8635.88	7936.82	7518.53	orf19.6178	FBP1	Fructose-1,6-bisphosphatase; key gluconeogenesis enzyme; regulated by Efg1, Ssn6; induced by phagocytosis; effects switch from glycolysis to gluconeogenesis in macrophage; rat flow model biofilm induced; overlaps orf19.6179
CXQ85_002881	2395.86	2932.85	2635.14	26599.1	19052.6	37379.9	orf19.6817	FCR1	Transcription factor; repressor of fluconazole/ketoconazole/brefeldin A resistance; Tn mutation enhances filamentation; partially rescues S. cerevisiae pdr1 pdr3 fluconazole sensitivity; rat catheter biofilm induced/Spider biofilm repressed
CXQ85_003843	1443.44	1396.86	1287.35	1891.09	2019.3	1881.36	orf19.3193	FCR3	bZIP transcription factor; ortholog of S. cerevisiae Yap3; partially complements fluconazole sensitivity of S. cerevisiae pdr1 pdr3; Hap43-induced; required for yeast cell adherence to silicone substrate; flow model biofilm repressed
CXQ85_002361	6182.19	4210.45	6878.96	1760.91	1692.11	1246.05	orf19.333	FCY2	Purine-cytosine permease of pyrimidine salvage; mutation associated with resistance to flucytosine in clinical isolates; transposon mutation affects filamentation; farnesol-upregulated in biofilm
CXQ85_001738	785.454	765.61	891.474	1578.24	1419.53	1042.47	orf19.1832	FCY23	Putative transporter; Gcn4p-regulated; more similar to S. cerevisiae Tpn1p, which is a vitamin B6 transporter, than to purine-cytosine permeases
CXQ85_004117	970.372	841.932	940.833	1769.31	1763.06	2067.27	orf19.7331	FCY24	Putative transporter; more similar to S. cerevisiae Tpn1, which is a vitamin B6 transporter, than to purine-cytosine permeases; transcription is regulated by Nrg1; Spider biofilm induced
CXQ85_002055	985.632	848.292	935.796	5361.82	5181.98	8077.03	orf19.638	FDH1	Formate dehydrogenase; oxidizes formate to CO2; Mig1 regulated; induced by macrophages; fluconazole-repressed; repressed by Efg1 in yeast, not hyphal conditions; stationary phase enriched; rat catheter and Spider biofilm induced
CXQ85_004645	2378.8	2401.77	1885.69	1338.88	1240.37	1041.7	orf19.6343	FEN1	Putative fatty acid elongase; predicted role in sphingolipid biosynthesis; possibly an essential gene, disruptants not obtained by UAU1 method; Spider and flow model biofilm induced
CXQ85_001368	1.79532	0.795025	2.01463	0.699885	2.04176	0.768216	orf19.908	FEN12	Putative protein with a predicted role in the elongation of fatty acids; amphotericin B, caspofungin repressed
CXQ85_003915	3511.65	3451.21	3203.26	3155.78	3537.85	6187.21	orf19.6794	FESUR1	Putative ubiquinone reductase; transcriptionally induced by interaction with macrophage; alkaline downregulated; repressed by nitric oxide; clade-associated gene expression; Hap43p-repressed gene
CXQ85_001376	17765.6	19919.4	27212.6	8652.68	9780.01	14788.9	orf19.4211	FET31	Putative multicopper oxidase; ketoconazole/caspofungin/amphotericin B repressed; Sef1/Sfu1/Hap43 regulated; reports differ if functional homolog of ScFet3; rat catheter and Spider biofilm induced
CXQ85_002080	593.354	585.934	556.038	761.475	970.855	626.096	orf19.3791	FGR10	Putative asparaginase; lacks ortholog in S. cerevisiae; transposon mutation affects filamentous growth; Spider biofilm induced
CXQ85_000655	159.784	202.731	258.88	260.357	153.132	115.232	orf19.5479	FGR12	Protein lacking an ortholog in S. cerevisiae; transposon mutation affects filamentous growth; flow model biofilm induced
CXQ85_000391	772.887	764.815	1077.83	841.962	798.837	783.581	orf19.559	FGR14	Protein encoded in retrotransposon Zorro3 with similarity to retroviral endonuclease-reverse transcriptase proteins; lacks an ortholog in S. cerevisiae; transposon mutation affects filamentous growth
CXQ85_002936	381.506	477.015	201.463	1089.02	1014.75	776.667	orf19.2054	FGR15	Putative transcription factor with zinc finger DNA-binding motif; lacks an ortholog in S. cerevisiae; transposon mutation affects filamentous growth; caspofungin induced; mutation causes marginal increase in caspofungin sensitivity
CXQ85_000402	162.477	244.073	201.463	249.859	197.54	314.2	orf19.2303	FGR16	Protein lacking an ortholog in S. cerevisiae; transposon mutation affects filamentous growth; fluconazole-downregulated
CXQ85_001581	13667.8	13517.8	13654.2	7674.94	7758.67	9962.23	orf19.1586	FGR22	Putative phosphatidylinositol-specific phospholipase C (PI-PLC); predicted type 2 membrane protein; no S. cerevisiae ortholog; role in, and regulated by, filamentation, Hap43p; almost identical to orf19.5797
CXQ85_004911	2466.77	1621.06	1732.58	2212.34	2600.18	2508.99	orf19.5316	FGR29	Protein lacking an ortholog in S. cerevisiae; transposon mutation affects filamentous growth; rat catheter biofilm repressed
CXQ85_004463	537.699	625.685	522.797	722.281	661.018	794.336	orf19.3845	FGR3	SUMO E3 ligase for Wor1, involved in CO2-mediated white-opaque phenotypic switching; mutations affect filamentous growth; lacks an ortholog in S. cerevisiae
CXQ85_001456	5789.92	5922.94	5556.35	2729.55	2609.36	2588.12	orf19.593	FGR32	Protein similar to S. cerevisiae Swa2p; induced upon adherence to polystyrene; transposon mutation affects filamentous growth; Hap43p-repressed gene
CXQ85_002113	6868.01	7222.01	7496.44	6063.1	5386.15	7488.57	orf19.7579	FGR34	Protein lacking an ortholog in S. cerevisiae; transposon mutation affects filamentous growth
CXQ85_000659	577.196	616.145	488.548	856.659	713.594	849.647	orf19.679	FGR39	Protein lacking an ortholog in S. cerevisiae; transposon mutation affects filamentous growth
CXQ85_001033	411.129	356.171	452.285	689.387	934.103	1897.49	orf19.4910	FGR41	Putative GPI-anchored adhesin-like protein; transposon mutation affects filamentous growth; Spider biofilm repressed
CXQ85_001017	6.28363	15.9005	10.0732	11.898	9.1879	9.98681	orf19.3884	FGR50	Protein lacking an ortholog in S. cerevisiae; transposon mutation affects filamentous growth; Spider biofilm repressed
CXQ85_000075	514.36	890.429	594.316	480.121	420.602	420.214	orf19.2236	FHL1	Fork-head transcription factor; forms a heterodimer with Ifh1 that is tethered to promoters by Tbf1; positively regulates rRNA and ribosomal protein gene transcription
CXQ85_000766	404.845	372.867	288.092	480.821	473.177	668.348	orf19.138	FIG1	S. cerevisiae Fig1 ortholog; an integral membrane protein required for mating; role in thigmotropism; transcript is opaque-specific and a-specific; activated by Cph1 or alpha pheromone
CXQ85_002218	2319.56	2655.39	2002.54	3395.84	3540.4	2254.71	orf19.5389	FKH2	Forkhead transcription factor; morphogenesis regulator; required for wild-type hyphal transcription, cell separation, and for virulence in cell culture; mutant lacks true hyphae, is constitutively pseudohyphal; upregulated in RHE model
CXQ85_001992	12824	10085.7	12122	7931.1	6798.54	7695.22	orf19.2501	FLC1	Protein involved in heme uptake; putative FAD transporter, similar to S. cerevisiae Flc1; regulated by iron; macrophage-induced; mutant defective in filamentous growth; Spider biofilm induced
CXQ85_001438	17629.2	16122.3	17374.2	6205.88	5394.83	5729.36	orf19.1813	FLC2	Protein involved in heme uptake; putative FAD transporter, similar to S. cerevisiae Flc2p
CXQ85_000335	2109.5	1930.32	1320.59	2346.71	1821.25	2762.51	orf19.1093	FLO8	Transcription factor; required for hyphal formation and CO2 induced white-opaque switching; regulates hyphal gene expression; required for virulence in mouse systemic infection; binds Efg1p; binds Mss11p via LisH motif; has LUFS domain
CXQ85_002153	4533.19	6225.05	3900.33	19890.7	17944	15788.4	orf19.6577	FLU1	Multidrug efflux pump of the plasma membrane; MDR family member of the MFS (major facilitator superfamily) of transporters; involved in histatin 5 efflux; fungal-specific (no human/murine homolog)
CXQ85_000512	326.749	104.943	452.285	97.284	150.069	149.034	orf19.6489	FMP45	Predicted membrane protein induced during mating; mutation confers hypersensitivity to toxic ergosterol analog, to amphotericin B; alkaline repressed; repressed by alpha pheromone in SpiderM medium; rat catheter, Spider biofilm induced
CXQ85_003407	219.029	178.086	173.258	189.669	203.665	212.796	orf19.4418	FMT1	Putative methionyl-tRNA transformylase; induced upon adherence to polystyrene
CXQ85_002979	1072.71	1377.78	1319.58	575.306	429.279	448.638	orf19.579	FOL1	Putative dihydroneopterin aldolase (dihydro-6-hydroxymethylpterin pyrophosphokinase); fungal-specific (no human or murine homolog)
CXQ85_002206	48230.5	55659.7	69255	46155.3	56759.8	103927	orf19.1288	FOX2	3-hydroxyacyl-CoA epimerase; fatty acid beta-oxidation; induced by phagocytosis; regulated by Mig1, by white-opaque switch, by DNA methylation; transcriptional activation by oleate requires Ctf1; rat catheter and Spider biofilm induced
CXQ85_000851	630.158	243.278	251.829	0	295.544	271.949	orf19.3402	FPG1	Formamidopyrimidine DNA glycosylase, involved in repair of gamma-irradiated DNA; Hap43p-repressed gene
CXQ85_000914	26.0322	29.4159	31.2268	24.496	49.0021	14.5961	orf19.1415	FRE10	Major cell-surface ferric reductase under low-iron conditions; 7 transmembrane regions and a secretion signal predicted; Tup1, Rim101, Ssn6, Hog1, caspofungin repressed; ciclopirox olamine induced; rat catheter biofilm induced
CXQ85_000176	1431.77	1580.51	1001.27	2325.02	1973.36	1879.06	orf19.3538	FRE9	Ferric reductase; alkaline induced; ciclopirox olamine; Hap43-induced
CXQ85_004180	419.208	508.021	424.08	618.698	378.746	1166.15	orf19.5634	FRP1	Ferric reductase; alkaline-induced by Rim101; iron-chelation-induced by CCAAT-binding factor; fluconazole-repressed; ciclopirox-, hypoxia-, Hap43-induced; colony morphology-related regulation by Ssn6; Spider and flow model biofilm induced
CXQ85_002189	4017.93	3373.29	4544	3841.67	3254.05	3815.73	orf19.1224	FRP3	Putative ammonium transporter; upregulated in the presence of human neutrophils; fluconazole-downregulated; repressed by nitric oxide; Spider biofilm induced; rat catheter biofilm repressed
CXQ85_002302	1112.2	605.809	500.636	573.206	453.78	309.591	orf19.3441	FRP6	Putative ammonia transport protein; regulated by Nrg1 and Tup1; regulated by Ssn6; induced by human neutrophils
CXQ85_002828	6127.44	7231.55	7501.48	1504.75	1473.64	908.8	orf19.2573	FRS1	Phenylalanyl-tRNA synthetase; possible role in early cell wall biosynthesis; downregulated by phagocytosis by macrophages; possibly essential gene, disruptants not obtained by UAU1 method; protein present in exponential and stationary phase
CXQ85_001180	10916.5	13151.3	13188.8	1467.66	1464.45	1200.72	orf19.2960	FRS2	Putative tRNA-Phe synthetase; downregulated upon phagocytosis by murine macrophage; protein present in exponential and stationary growth phase yeast cultures; Spider biofilm repressed
CXQ85_000178	1472.16	1388.11	1230.94	2655.36	1893.73	2336.91	orf19.4802	FTH1	Protein similar to S. cerevisiae Fth1p, a high affinity iron transporter for intravacuolar stores of iron; repressed by Sfu1p, amphotericin B, caspofungin; induced by alkaline pH, ciclopirox olamine; regulated by Sef1p, Sfu1p, and Hap43p
CXQ85_005041	6097.81	5519.86	5807.17	3711.49	3448.02	4215.2	orf19.3227	FTH2	Putative iron transporter; similar to S. cerevisiae Fth1p
CXQ85_002349	34.1111	42.1364	42.3073	163.073	168.445	175.922	orf19.7219	FTR1	High-affinity iron permease; required for mouse virulence, low-iron growth; iron, amphotericin B, caspofungin, ciclopirox, Hog1p, Sef1p, Sfu1p, and Hap43p regulated; complements S. cerevisiae ftr1 iron transport; Hap43p-repressed
CXQ85_002598	1105.02	1675.12	3824.78	465.424	1067.33	1393.54	orf19.7231	FTR2	High-affinity iron permease; probably interacts with ferrous oxidase; regulated by iron level, ciclopirox olamine, amphotericin B, caspofungin; complements S. cerevisiae ftr1 iron transport defect; Hap43-repressed; Spider biofilm induced
CXQ85_002857	9013.42	10274.9	10577.8	11080.6	12378.7	8942.04	orf19.6724	FUM12	Putative fumarate hydratase; enzyme of citric acid cycle; fluconazole, Efg1 repressed; induced in high iron; protein present in exponential and stationary growth phase
CXQ85_004411	11719.9	12540.7	13231.1	15778.2	15853.2	14158.2	orf19.5081	FUN12	Functional homolog of S. cerevisiae Fun12 translation initiation factor eIF5B; genes encoding ribosomal subunits, translation factors, and tRNA synthetases are downregulated upon phagocytosis by murine macrophage
CXQ85_002250	5698.36	4978.45	3910.4	7553.16	6831.2	8433.48	orf19.7451	FUN31	Putative PAS kinase involved in cell wall damage response; similar to S. cerevisiae Psk1p, a putative serine/threonine protein kinase; induced by Mnl1 under weak acid stress; rat catheter and Spider biofilm induced
CXQ85_004587	1353.67	1124.96	1277.28	902.152	730.949	746.706	orf19.2640	FUR1	Uracil phosphoribosyltransferase; predicted tetrameric enzyme of pyrimidine salvage; mutations associated with flucytosine resistance in clade I clinical isolates; flucytosine, macrophage-induced protein; levels decrease in stationary phase
CXQ85_000626	147.216	177.291	175.273	179.171	366.495	325.724	orf19.1156	FUS1	Membrane protein required for mating; ortholog of S. cerevisiae Fus1; transcript induced by Cph1 in cells homozygous for the MTLa locus; alpha factor induced
CXQ85_002279	179.532	155.825	169.229	170.072	207.749	265.035	orf19.4143	FYV5	Protein with a predicted role maturation of 18S rRNA; rat catheter biofilm induced
CXQ85_000434	6657.06	6564.53	5666.15	11657.3	12547.6	16906.9	orf19.1422	FZO1	Mitochondrial biogenesis protein; rat catheter and Spider biofilm induced
CXQ85_003344	368.041	15.9005	21.1536	569.707	166.914	142.12	orf19.7053	GAC1	Putative regulatory subunit of ser/thr phosphoprotein phosphatase 1; fluconazole-induced; caspofungin repressed; transcript induced by Mnl1 under weak acid stress; regulated by Nrg1, Tup1; Spider and flow model biofilm induced
CXQ85_005315	8080.75	5603.34	4757.55	10584.4	10471.1	18139.1	orf19.1153	GAD1	Putative glutamate decarboxylase; alkaline, macrophage-downregulated gene; amphotericin B induced; induced by Mnl1 under weak acid stress; stationary phase enriched protein; rat catheter biofilm repressed
CXQ85_001676	0	0.795025	0	0	1.53132	1.53643	orf19.4304	GAP1	Amino acid permease; antigenic in human/mouse; 10-12 transmembrane regions; regulated by nitrogen source; alkaline, GlcNAc, phagocytosis induced; WT virulence in mice; Spider and flow model biofilm induced
CXQ85_001677	52.962	31.801	14.1024	127.379	42.3664	37.6426	orf19.6993	GAP2	General broad specificity amino acid permease; ketoconazole, flucytosine repressed; Ssy1-dependent histidine induction; regulated by Nrg1, Tup1; colony morphology-related gene regulation by Ssn6; Spider and flow model biofilm induced
CXQ85_005225	968.577	1248.19	1795.04	6540.43	9465.58	10028.3	orf19.4456	GAP4	High-affinity S-adenosylmethionine permease; required for SAM-induced morphogenesis; hyphal induced; regulated by Hap43, Gcn2 and Gcn4; colony morphology-related gene regulation by Ssnp
CXQ85_005333	1466.78	2608.48	2416.55	153.275	194.988	208.187	orf19.1164	GAR1	Putative H/ACA snoRNP pseudouridylase complex protein; mutation confers hypersensitivity to tubercidin (7-deazaadenosine); macrophage/pseudohyphal-induced; Spider biofilm repressed
CXQ85_004984	655.293	933.36	830.028	1098.12	709	652.216	orf19.1275	GAT1	GATA-type transcription factor; regulator of nitrogen utilization; required for nitrogen catabolite repression and utilization of isoleucine, tyrosine and tryptophan N sources; required for virulence in a mouse systemic infection model
CXQ85_000228	1370.73	2130.67	2150.62	208.566	189.883	158.253	orf19.7076	GBP2	Putative single-strand telomeric DNA-binding protein; protein level decreases in stationary phase cultures; Spider biofilm repressed
CXQ85_004718	0	0	0	0	2.55219	0	orf19.4899	GCA1	Extracellular/plasma membrane-associated glucoamylase; expressed in rat oral infection; regulated by carbohydrates, pH, galactose; promotes biofilm matrix formation; flow model biofilm induced; Bcr1 repressed in RPMI a/a biofilms
CXQ85_001834	3239.66	3209.52	3182.11	4181.11	4523.51	3512.28	orf19.481	GCD1	Putative translation initiation factor; transcript regulated by Mig1; repressed upon phagocytosis by murine macrophage
CXQ85_004605	2970.36	3655.53	4152.15	538.912	686.54	555.42	orf19.4223	GCD11	Gamma subunit of translation initiation factor eIF2; involved in identification of the start codon; likely essential for growth, based on an insertional mutagenesis strategy; Spider biofilm repressed
CXQ85_003904	13.4649	14.3105	9.06584	13.2978	15.8236	21.5101	orf19.6776	GCD2	Putative translation initiation factor; genes encoding ribosomal subunits, translation factors, and tRNA synthetases are downregulated upon phagocytosis by murine macrophage
CXQ85_000261	2764.8	2782.59	2361.15	3021.4	2580.27	3137.4	orf19.407	GCD6	Ortholog of S. cerevisiae Gcd6; catalytic epsilon subunit of the translation initiation factor eIF2B; genes encoding translation factors are repressed by phagocytosis by murine macrophages
CXQ85_003662	1770.19	1668.76	2038.81	1703.52	1553.27	1952.04	orf19.825	GCD7	Putative translation initiator; downregulated in the presence of human whole blood or polymorphonuclear (PMN) cells
CXQ85_000268	14376.9	10503.1	11683.9	7100.33	6986.38	8978.14	orf19.400	GCF1	HMG box mitochondrial protein; binds to mt DNA and the HWP1 promoter; mutant phenotype and functional complementation of an S. cerevisiae abf2 mutation suggest role in mt genome replication, maintenance; flow and Spider biofilm repressed
CXQ85_000774	1654.39	1465.23	1642.93	2635.77	2527.18	4544	orf19.6913	GCN2	Translation initiation factor 2-alpha (eIF2alpha) kinase; has nonessential role in amino acid starvation response, in contrast to S. cerevisiae homolog; similar to S. cerevisiae Gcn2p
CXQ85_002437	4565.51	4969.7	4331.46	2101.06	2103.01	2092.62	orf19.6060	GCN20	YEF3-subfamily ABC family protein, predicted not to be a transporter
CXQ85_000815	5.38597	535.052	350.546	641.095	625.288	0	orf19.6904	GCN3	Putative translation initiator; downregulated in the presence of human whole blood or polymorphonuclear (PMN) cells
CXQ85_003875	10724.4	13219.7	16725.5	19295.1	22092.3	13105.8	orf19.1358	GCN4	bZIP transcription factor; amino acid control response; required for Efg1-dependent pseudohyphal induction by amino acid starvation, not by serum; human whole blood and PMN induced; required for biofilm formation; Spider biofilm induced
CXQ85_000497	457.807	594.679	451.277	114.081	234.802	338.783	orf19.705	GCN5	Histone acetyltransferase; required for hyphen elongation and cell wall organization; mutation confers hypersensitivity to 5-fluorouracil (5-FU)
CXQ85_001028	8430.84	9178.57	7875.19	3135.49	3599.62	4246.7	orf19.387	GCR3	Functional homolog of S. cerevisiae Gcr3, which acts in regulation of glycolytic genes; no intron predicted, in contrast to intron in S. cerevisiae GCR3 gene
CXQ85_005302	31.4182	58.8319	58.4243	281.354	106.682	26.1194	orf19.5059	GCS1	Gamma-glutamylcysteine synthetase; glutathione synthesis, required for virulence;induced in low iron, H2O2, Cd, or presence of human neutrophils; possibly adherence-induced; Spider and F-12/CO2 biofilm induced
CXQ85_002729	3515.24	3382.83	3685.77	5031.47	3984.49	1698.53	orf19.5519	GCV1	Putative T subunit of glycine decarboxylase; transcript negatively regulated by Sfu1; Spider biofilm repressed
CXQ85_003643	5542.16	5748.83	5615.78	11015.5	4940.03	2161.76	orf19.385	GCV2	Glycine decarboxylase P subunit; protein of glycine catabolism; repressed by Efg1; Hog1-induced; induced by Rim101 at acid pH; transcript induced in elevated CO2; stationary phase enriched protein
CXQ85_001345	22526.8	21370.3	20626.8	20228.1	18044.5	12160.9	orf19.5006	GCV3	Glycine decarboxylase, subunit H; protein level decrease in stationary phase cultures
CXQ85_003604	105.924	86.6578	145.053	197.368	205.707	58.3844	orf19.6757	GCY1	Aldo/keto reductase; mutation confers hypersensitivity to toxic ergosterol analog; farnesol-repressed; stationary phase enriched protein; flow model biofilm induced; Spider biofilm repressed
CXQ85_002614	3499.98	3064.82	3661.59	1283.59	1007.61	1230.68	orf19.7394	GDA1	Golgi membrane GDPase, required for wild-type O-mannosylation, not N-glycosylation; required for wild-type hyphal induction, cell wall, and cell surface charge; not required for HeLa cell adherence; functional homolog of S. cerevisiae Gda1p
CXQ85_003258	10437.1	7892.22	8097.81	10499.7	7181.37	8153.08	orf19.744	GDB1	Putative glycogen debranching enzyme; expression is regulated upon white-opaque switch; regulated by Nrg1, Tup1; rat catheter biofilm repressed
CXQ85_004356	2780.06	2646.64	3314.07	2007.27	1982.55	2971.46	orf19.3936	GDE1	Glycerophosphocholine phosphodiesterase; mutation confers hypersensitivity to 5-fluorouracil (5-FU); F-12/CO2 early biofilm induced
CXQ85_004453	14166	10043.6	19015.1	14867	14078.9	21384.1	orf19.2192	GDH2	Putative NAD-specific glutamate dehydrogenase; fungal-specific; transcript regulated by Nrg1, Mig1, Tup1, and Gcn4; stationary phase enriched protein; flow model biofilm induced; Spider biofilm induced
CXQ85_000953	17403	25390.7	30376.6	10377.2	4317.29	2939.2	orf19.4716	GDH3	NADP-glutamate dehydrogenase; Nrg1, Plc1 regulated; hypha, hypoxia, Efg1-repressed; Rim101-induced at pH 8; GlcNAc, ciclopirox, ketoconazole induced; exp and stationary phase protein; Spider biofilm repressed; rat catheter biofilm induced
CXQ85_000807	5827.62	6799.85	6894.07	5759.35	5974.18	6755.69	orf19.7261	GDI1	Putative Rab GDP-dissociation inhibitor; GlcNAc-induced protein; Spider biofilm repressed
CXQ85_001485	0.897661	2.38508	2.01463	1.39977	0.510439	1.53643	orf19.1963	GDS1	Putative mitochondrial protein; Hap43-repressed gene; Spider biofilm induced
CXQ85_005404	1178.63	1256.14	1178.56	659.992	608.954	533.142	orf19.4496	GDT1	Golgi Ca2+/H+ exchanger, plays a compensatory role for the calcium pump Pmr1p in regulation of calcium homeostasis
CXQ85_003362	5076.28	5382.32	5214.87	4209.11	4321.89	3889.48	orf19.1712	GEA2	Putative ARF GTP/GDP exchange factor; induced in low iron; flow model biofilm repressed
CXQ85_001187	3706.44	3420.2	2887.97	4860.7	4399.47	4109.96	orf19.3734	GEF2	Member of the voltage chloride channel family; Hap43p-repressed gene
CXQ85_002006	21.5439	430.109	21.1536	260.357	251.646	145.961	orf19.1618	GFA1	Glucosamine-6-phosphate synthase, homotetrameric enzyme of chitin/hexosamine biosynthesis; inhibited by UDP-GlcNAc, FMDP, N-acyl peptide, kanosamine-6-P; functional homolog of S. cerevisiae Gfa1p; Cagrowth-phase regulated; catalytic Cys
CXQ85_001303	1.79532	2.38508	4.02926	2.09966	3.57307	1.53643	orf19.3006	GGA2	Protein involved in Golgi trafficking; rat catheter and Spider biofilm repressed
CXQ85_003422	734.287	664.641	790.743	1801.5	1506.82	1946.66	orf19.1066	GIG1	Protein induced by N-acetylglucosamine (GlcNAc); localized in cytoplasm; mutation causes increased resistance to nikkomycin Z
CXQ85_003110	1261.21	1500.21	1229.93	847.561	980.553	414.837	orf19.658	GIN1	Protein involved in regulation of DNA-damage-induced filamentous growth; putative component of DNA replication checkpoint; ortholog of S. cerevisiae Mrc1p, an S-phase checkpoint protein; Hap43p-induced gene
CXQ85_002624	16.1579	0.795025	0	2.09966	3.57307	0.768216	orf19.6587	GIR2	Ortholog of S. cerevisiae Gir2; transposon mutation affects filamentous growth
CXQ85_002978	4950.6	6112.95	8573.26	2221.44	1880.46	2080.33	orf19.3182	GIS2	Translational activator for mRNAs with internal ribosome entry sites; induced in high iron; repressed by yeast-hypha switch; null exhibits sensitivity to sorbitol, 5-fluorocytosine, and cold temperatures; Spider biofilm repressed
CXQ85_001360	0.897661	0.795025	1.00732	4.19931	3.57307	6.91395	orf19.34	GIT1	Glycerophosphoinositol permease; involved in utilization of glycerophosphoinositol as a phosphate source; Rim101-repressed; virulence-group-correlated expression
CXQ85_002242	6141.8	5457.85	6905.15	8319.53	6433.06	9826.25	orf19.1979	GIT3	Glycerophosphocholine permease; white cell specific transcript; fungal-specific; alkaline repressed; caspofungin, macrophage/pseudohyphal-repressed; flow model biofilm induced; Spider biofilm induced
CXQ85_002335	51.1667	23.0557	16.117	8.39862	8.16702	27.6558	orf19.5622	GLC3	Putative 1,4-glucan branching enzyme; fluconazole-induced; colony morphology-related gene regulation by Ssn6; stationary phase enriched protein
CXQ85_001449	9425.45	10952.3	9357.96	10418.5	11588	13267.9	orf19.6285	GLC7	Putative catalytic subunit of type 1 serine/threonine protein phosphatase; regulated by Shp1; induced in high iron; alternatively spliced intron in 5' UTR
CXQ85_002781	947.033	1021.61	1039.55	783.171	745.241	720.587	orf19.2215	GLE1	Putative nucleoporin; moderately induced at 42 degrees C
CXQ85_000333	1314.18	1335.64	1106.03	1110.72	1210.25	795.104	orf19.1095	GLE2	Putative nuclear pore complex; possibly an essential gene, disruptants not obtained by UAU1 method; rat catheter biofilm repressed
CXQ85_003835	1897.66	1902.5	1528.1	2905.22	3131.54	3166.59	orf19.7434	GLG2	Putative self-glucosylating initiator of glycogen synthesis; expression regulated upon white-opaque switch; hypha-induced; Spider biofilm induced
CXQ85_004090	16147.1	18465.3	25359.2	17215.1	13123.9	11033.1	orf19.646	GLN1	Putative glutamate synthase; regulated by Tsa1, Tsa1B under H2O2 stress conditions; Spider biofilm induced
CXQ85_004310	3569.1	4124.59	2589.81	6187.68	5553.07	6521.39	orf19.3912	GLN3	GATA transcription factor, involved in regulation of nitrogen starvation-induced filamentous growth; regulates transcription of Mep2 ammonium permease; regulated by Gcn2 and Gcn4; mRNA binds She3; Spider biofilm induced
CXQ85_003343	6577.17	6406.32	6165.78	9308.47	8733.61	7143.64	orf19.7064	GLN4	Putative tRNA-Gln synthetase; genes encoding ribosomal subunits, translation factors, tRNA synthetases are downregulated upon phagocytosis by murine macrophage; protein present in exponential and stationary growth phase yeast cultures
CXQ85_001936	1808.79	1733.16	1743.66	3260.76	2943.19	2628.07	orf19.6058	GLO1	Putative monomeric glyoxalase I; oxidative stress-induced via Cap1; flow model and rat catheter biofilm repressed
CXQ85_001516	17840.1	18388.9	17968.5	8739.47	7951.62	10273.4	orf19.5445	GLO3	Putative ARF GTPase activator; role in COPI coating of Golgi vesicle, ER to Golgi vesicle-mediated transport, retrograde Golgi to ER vesicle-mediated transport; Spider biofilm repressed
CXQ85_004834	4841.99	4382.98	5301.5	5807.65	5768.98	5412.85	orf19.4147	GLR1	Glutathione reductase; upregulated by human neutrophils; oxidative stress-induced regulation via Cap1p; overexpression correlates with multidrug resistance in a cap1 mutant, farnesol induced; stationary phase enriched protein
CXQ85_001306	16731.5	20231	21280.5	5167.95	3010.06	2442.93	orf19.6257	GLT1	Putative glutamate synthase; regulated by Sef1, Sfu1, and Hap43; rat catheter biofilm repressed
CXQ85_000320	0.897661	0.795025	0	0	0.510439	0.768216	orf19.251	GLX3	Glutathione-independent glyoxalase; binds human immunoglobulin E; alkaline, fluconazole, Hog1 repressed; hypoxia, oxidative stress via Cap1, Hap43 induced; stationary-phase enriched; rat catheter, Spider biofilm induced
CXQ85_003897	9652.55	13360.4	13139.4	7110.83	6164.06	11457.9	orf19.986	GLY1	L-threonine aldolase; complements glycine auxotrophy of S. cerevisiae shm1 shm2 gly1-1 triple mutant; macrophage/pseudohyphal-induced; the GLY1 locus has an RFLP and is triploid in strain SGY269; flow model biofilm induced
CXQ85_000696	10.7719	21.4657	10.0732	2.79954	3.06263	2.30465	orf19.837	GNA1	Glucosamine-6-phosphate acetyltransferase; enzyme of UDP-GlcNAc biosynthesis; required for viability in absence of GlcNAc supplementation; required for persistent infection and wild-type virulence in mouse systemic infection
CXQ85_005156	3489.21	4675.54	6582.81	2484.59	3044.77	2371.48	orf19.5024	GND1	6-phosphogluconate dehydrogenase; soluble in hyphae; farnesol, macrophage-induced protein; antigenic in mice; dual localization to cytosol and peroxisomes depends on alternative splicing; rat catheter and Spider biofilm repressed
CXQ85_004430	331.237	383.202	510.709	463.324	401.715	517.778	orf19.3818	GOA1	Protein required for respiratory growth, resistance to oxidants, chlamydospore formation, hyphal growth under some conditions, and virulence; relocalizes from the cytoplasm to the mitochondrion during oxidative or osmotic stress
CXQ85_002008	0.897661	0.795025	0	2.09966	0.510439	3.84108	orf19.1621	GPA2	G-protein alpha subunit; regulates filamentous growth, copper resistance; involved in cAMP-mediated glucose signaling; reports differ on role in cAMP-PKA pathway, MAP kinase cascade; Gpr1 C terminus binds Gpa2; regulates HWP1 and ECE1
CXQ85_003496	17537.6	17407.9	15444.2	18833.2	18427.4	15971.2	orf19.1756	GPD1	Glycerol-3-phosphate dehydrogenase; glycerol biosynthesis; regulated by Efg1; regulated by Tsa1, Tsa1B under H2O2 stress conditions; Sflow model and Spider biofilm induced
CXQ85_003714	2734.28	2894.69	3602.16	1710.52	1359.3	2062.66	orf19.691	GPD2	Surface protein similar to glycerol 3-P dehydrogenase; binds host Factor H, FHL-1, plasminogen; regulated by Ssn6, Nrg1, Efg1; induced by cell wall regeneration, macrophage/pseudohyphal growth, core stress response; Spider biofilm induced
CXQ85_003330	64383.9	41916.9	39810.1	55831.9	55982.4	4444.9	orf19.7021	GPH1	Putative glycogen phosphorylase; role in glycogen metabolism; regulated by Ssk1, Mig1, Tup1, Hap43; fluconazole-induced; localizes to cell surface of hyphae, not yeast; stationary phase enriched protein; Spider biofilm induced
CXQ85_000690	0	0.795025	0	2.79954	1.02088	1.53643	orf19.6977	GPI1	Putative protein of GPI synthesis; expression is reduced in a fluconazole-resistant isolate
CXQ85_000944	1195.69	1467.62	1310.52	423.431	333.317	197.432	orf19.832	GPI13	Major facilitator superfamily protein; has phosphodiesterase/nucleotide pyrophosphatase domain; similar to S. cerevisiae Gpi13p, which acts in GPI anchor biosynthesis; Hap43p-induced gene
CXQ85_003045	0	0	0	3.49943	0	3.07287	orf19.4581	GPI14	Catalytic subunit of glycosylphosphatidylinositol-alpha 1,4 mannosyltransferase I, involved in GPI anchor biosynthesis; regulated by Tsa1p, Tsa1Bp under H2O2 stress conditions
CXQ85_005037	279.173	249.638	191.39	435.329	407.33	499.341	orf19.3557	GPI19	Subunit of GPI-GlcNAc transferase; role in synthesis of N-acetylglucosaminyl phosphatidylinositol (GlcNAc-PI), the first intermediate in GPI anchor synthesis; complements S. cerevisiae gpi19 mutant; flow model biofilm induced
CXQ85_004945	0.897661	0.795025	1.00732	0.699885	0.510439	0	orf19.538	GPI2	Subunit of the GPI-N-acetylglucosaminyl transferase (GPI-GnT) that catalyzes the first step in GPI anchor biosynthesis
CXQ85_004332	122112	75094.9	91943.7	61808.3	50202.7	66076.6	orf19.903	GPM1	Phosphoglycerate mutase; surface protein that binds host complement Factor H and FHL-1; antigenic; fluconazole, or amino acid starvation (3-AT) induced, farnesol-repressed; Hap43, flow model biofilm induced; Spider biofilm repressed
CXQ85_003423	1400.35	1137.68	1294.4	1242.3	923.895	740.56	orf19.1067	GPM2	Putative phosphoglycerate mutase; repressed in hyphae; macrophage/pseudohyphal-repressed; induced by high levels of peroxide stress, farnesol; flow model biofilm induced; rat catheter and Spider biofilm repressed
CXQ85_002558	2709.14	2923.31	1885.69	7422.98	6563.73	7834.27	orf19.1944	GPR1	Plasma membrane G-protein-coupled receptor of the cAMP-PKA pathway; detects lactate and triggers signaling pathway that regulates beta-glucan masking and immune evasion; binds Gpa2; regulates HWP1 and ECE1; required for WT hyphal growth
CXQ85_001808	0	0.795025	1.00732	0.699885	0.510439	0.768216	orf19.4436	GPX3	Putative glutathione peroxidase involved in Cap1p-dependent oxidative stress response, required for Cap1p oxidation in response to H2O2; planktonic growth-induced
CXQ85_001022	11383.2	11381.6	9312.63	14013.1	15687.8	11906.6	orf19.4317	GRE3	Putative D-xylose reductase; antigenic in murine systemic infection; soluble protein in hyphae; induced by farnesol, macrophage interaction and by Mnl1 under weak acid stress; stationary-phase enriched protein; Spider biofilm induced
CXQ85_004289	2223.51	2241.18	2002.54	1905.09	2000.92	2086.48	orf19.4000	GRF10	Putative homeodomain transcription factor, involved in control of filamentous growth; null mutant is an adenine auxotroph; Spider biofilm induced; promoter bound by Bcr1, Tec1, Efg1, Ndt80 and Brg1
CXQ85_005252	169.658	190.011	250.822	899.352	1079.07	1120.83	orf19.4781	GRP1	Protein similar to dihydroflavonol-4-reductases
CXQ85_005059	350.088	422.954	572.155	831.464	900.925	939.528	orf19.4309	GRP2	NAD(H)-linked methylglyoxal oxidoreductase involved in regulation of methylglyoxal and pyruvate levels; regulation associated with azole resistance; induced in core stress response or by oxidative stress via Cap1, fluphenazine, benomyl
CXQ85_004346	204.667	209.887	216.573	80.4868	43.3873	175.922	orf19.3944	GRR1	F-box protein component of the SCF ubiquitin-ligase complex required for cell cycle progression; involved in negative control of pseudohyphal growth; Spider biofilm induced
CXQ85_005393	10681.3	9502.14	9496.97	8020.68	9326.74	7544.65	orf19.437	GRS1	Putative tRNA-Gly synthetase; genes encoding ribosomal subunits, translation factors, tRNA synthetases are downregulated upon phagocytosis by murine macrophage; stationary phase enriched protein
CXQ85_002521	4277.36	4619.89	5477.78	7017.05	7217.61	6764.91	orf19.2727	GRX3	Putative glutaredoxin; flucytosine induced; regulated by Gcn4p; repressed in response to amino acid starvation (3-aminotriazole treatment)
CXQ85_001170	33184.7	30095.7	42975.1	4713.03	2364.86	1932.06	orf19.2929	GSC1	Essential beta-1,3-glucan synthase subunit; gsc1 allele determines resistance/sensitivity to echinocandins; 16 predicted membrane-spanning regions; mRNA abundance declines after yeast-to-hypha transition; Spider biofilm induced
CXQ85_003517	1430.87	1453.31	941.84	1452.26	1383.8	1713.12	orf19.3764	GSG1	Putative subunit of the TRAPP complex; involved in targeting of ER-to-Golgi transport vesicles; flow model biofilm induced
CXQ85_001545	2399.45	2463.78	1627.82	1080.62	867.746	1077.81	orf19.6404	GSH2	Putative glutathione synthase; induced in high iron; heavy metal (cadmium) stress-induced
CXQ85_000351	3915.6	0	2405.47	7714.83	0	0	orf19.2495	GSL1	Beta-1,3-glucan synthase subunit; 10 predicted transmembrane regions; caspofungin induced; repressed by yeast-to-hypha transition; young biofilm repressed, induced by biofilm drug exposure; Bcr1-repressed in RPMI a/a biofilms
CXQ85_001220	262.117	404.668	604.389	269.456	204.176	143.656	orf19.3269	GSL2	Protein similar to beta-1,3-glucan synthase; 16 predicted membrane-spanning regions; transcript regulated by Nrg1; very low gene expression in yeast-form and hyphal cells
CXQ85_000096	10343.8	11374.4	10521.4	8910.94	8571.29	8069.34	orf19.5493	GSP1	Small RAN G-protein; essential; no prenylation predicted; can rescue S. cerevisiae gsp1 viability; macrophage/pseudohyphal-induced; transcript not regulated by white-opaque, yeast-hypha switching; GlcNAc-induced; Spider biofilm repressed
CXQ85_001225	41572.5	23788.8	23830.1	10371.6	10025.5	13419.2	orf19.3278	GSY1	UDP glucose/starch glucosyltransferase; transcript repressed by yeast-hyphal switch, Efg1-regulated; strong oxidative stress induced; colony morphology-related regulation by Ssn6; stationary phase enriched; flow model biofilm induced
CXQ85_004065	1364.45	1477.95	1776.9	2132.55	2087.19	2135.64	orf19.3617	GTR1	Putative GTP-binding protein; involved in activation of TOR1C during starvation response; transcript is upregulated in clinical isolates from HIV+ patients with oral candidiasis; (see Locus History Note for Assembly 19 correction)
CXQ85_002493	31.4182	58.8319	27.1975	51.7915	20.4176	23.0465	orf19.356	GTT13	Putative glutathione S-transferase; opaque-specific transcript; repressed by alpha pheromone in SpiderM medium; Spider biofilm induced
CXQ85_000881	3580.77	4720.86	5690.33	394.735	320.045	291.154	orf19.4813	GUA1	Putative GMP synthase, involved in the final step of guanine biosynthesis; soluble protein in hyphae; flucytosine induced; macrophage-downregulated protein abundance; protein level decreases in stationary phase cultures
CXQ85_005015	1771.09	1766.55	2262.43	398.235	399.163	157.484	orf19.1115	GUK1	Putative guanylate kinase; identified in extracts from biofilm and planktonic cells; protein level decrease in stationary phase cultures; Hap43p-induced gene
CXQ85_000238	2616.68	2320.68	1667.11	4221.71	4576.09	4524.79	orf19.4985	GUP1	Putative O-acyltransferase with a role in glycerol uptake; functionally complements growth of S. cerevisiae gup1 mutant under salt stress; required for normal ergosterol distribution, hyphal growth, biofilm formation
CXQ85_002808	16299.7	16229.7	16423.3	6128.89	6901.65	5023.37	orf19.7057	GUS1	Putative glutamine-tRNA ligase; stationary phase enriched protein; Spider biofilm repressed
CXQ85_004337	8.07895	0	0	0	0	5.37751	orf19.558	GUT1	Putative glycerol kinase; downregulated upon adherence to polystyrene; greater mRNA abundance observed in a cyr1 homozygous null mutant than in wild type
CXQ85_001795	3990.11	5523.84	4753.52	3611.41	3758.36	3866.43	orf19.3133	GUT2	Glycerol-3-phosphate dehydrogenase; Plc1p-regulated; rat catheter biofilm induced; Spider biofilm induced
CXQ85_003275	2391.37	2152.13	1650.99	3189.38	3746.11	2547.41	orf19.1236	GVP36	BAR domain protein; ocalizes to early and late Golgi vesicles; predicted role in adaptation to varying nutrient concentrations, fluid-phase endocytosis, actin cytoskeleton polarization and vacuole biogenesis; rat catheter biofilm repressed
CXQ85_001085	2026.92	2247.54	2315.82	799.969	818.744	593.063	orf19.6884	GWT1	Inositol acyltransferase with role in early steps of GPI anchor biosynthetic process; antifungal drug target
CXQ85_004425	3974.84	4324.14	3610.22	5180.55	5515.29	5251.53	orf19.3811	GYP1	Putative Cis-golgi GTPase-activating protein; required for hyphen growth and virulence; transcript regulated by Nrg1, Mig1, and Tup1
CXQ85_003619	6897.63	6150.32	6477.04	6224.78	6487.68	8091.62	orf19.5340	GYP5	Putative Rab GTPase activator; role in ER to Golgi vesicle-mediated transport; Spider biofilm induced
CXQ85_004858	2781.85	2471.73	2700.61	6284.27	5269.26	6564.41	orf19.6706	GYP7	Protein similar to S. cerevisiae Gyp7p (GTPase-activating protein for Ypt1p); caspofungin-induced
CXQ85_001024	5121.16	4597.63	3425.88	3469.33	3866.58	3956.31	orf19.4315	GYP8	Ortholog(s) have GTPase activator activity, role in vesicle-mediated transport and intracellular localization
CXQ85_005031	2724.4	3022.69	3240.53	1025.33	864.173	878.071	orf19.2842	GZF3	GATA-type transcription factor; oxidative stress-induced via Cap1; mutant has abnormal colony morphology and altered sensitivity to fluconazole, LiCl, and copper; Spider biofilm induced
CXQ85_001819	126.57	175.701	271.975	29.3952	26.0324	54.5434	orf19.2432	HAC1	bZIP transcription factor; role in unfolded protein response and control of morphology; transcript undergoes atypical splicing at C terminus under ER stress; induced during mating and by caspofungin; mRNA binds She3; Spider biofilm induced
CXQ85_001794	1909.33	1838.1	1782.95	1950.58	2193.87	2412.97	orf19.105	HAL22	Putative phosphoadenosine-5'-phosphate or 3'-phosphoadenosine 5'-phosphosulfate phosphatase; possible role in sulfur recycling; Hap43-repressed; F-12/CO2 biofilm induced
CXQ85_001256	1264.81	1683.86	1689.27	438.128	538.003	472.453	orf19.1108	HAM1	Putative deoxyribonucleoside triphosphate pyrophosphohydrolase; caspofungin repressed; regulated by Gcn2p and Gcn4p
CXQ85_005312	2164.26	2124.31	1338.72	3332.15	3804.81	3162.75	orf19.1228	HAP2	CCAAT-binding transcription factor; regulates low-iron induction of FRP1; in these conditions CBF comprises Hap43 and probably Hap2 and Hap3; possibly essential, disruptants not obtained by UAU1 method; Cap1-dependent induction in low iron
CXQ85_004192	199.281	368.097	279.026	138.577	126.078	130.597	orf19.4647	HAP3	Predicted CCAAT-binding transcription factor that regulates respiration; Cap2-dependent induction in low iron; opaque specific, alkaline, ciclopirox olamine induced; regulated by Sef1, Sfu1, Hap43; Bcr1-regulated in RPMI a/a biofilms
CXQ85_000839	1525.13	1713.28	1533.13	1495.65	1706.4	1978.16	orf19.517	HAP31	Putative CCAAT-binding transcription factor; regulates CYC1; required for resistance to rapamycin, copper; induced in high iron; repressed in low iron; Sef1, Sfu1, and Hap43 regulated; rat catheter and Spider biofilm induced
CXQ85_003260	3163.36	4214.43	3709.94	5881.13	6264.11	6417.68	orf19.740	HAP41	Putative Hap4-like transcription factor; Hap43-repressed; not required for response to low iron; induced by Mnl1 under weak acid stress; Spider biofilm induced
CXQ85_000164	3624.76	3498.91	2523.33	6029.51	6393.25	7634.53	orf19.1481	HAP42	Predicted transcription factor; possibly an essential gene, disruptants not obtained by UAU1 method
CXQ85_000662	4110.39	4450.55	2567.65	7515.37	5497.43	6211.03	orf19.681	HAP43	CCAAT-binding factor-dependent transcription factor; repressor; also called CAP2; required for low iron response; similar to bZIP transcription factor AP-1; repressed by Sfu1; ciclopirox olamine induced; rat catheter, Spider biofilm induced
CXQ85_002238	2074.5	2471.73	1317.57	2326.42	2419.99	2019.64	orf19.1973	HAP5	Component of CCAAT-binding transcription factor; roles in filamentous growth, low-iron induction of FRP1; regulates genes involved in respiratory growth; functional homolog of S. cerevisiae Hap5p; Cap1p-dependent expression in low iron
CXQ85_004278	1474.86	1963.71	2850.7	289.053	484.407	384.108	orf19.3962	HAS1	Functional homolog of S. cerevisiae Has1p, which is a nucleolar protein of the DEAD-box ATP-dependent RNA helicase family that is involved in biogenesis of the ribosome, particularly the small (40S) subunit; caspofungin-downregulated
CXQ85_005049	1391.38	1416.74	1209.79	2914.32	3261.71	2651.88	orf19.779	HAT1	Hat1-Hat2 histone acetyltransferase complex subunit; involved in DNA damage repair and morphogenesis; mutations cause constitutive pseudohyphal growth, white to opaque switch, caspofungin sensitivity; rat catheter, Spider biofilm repressed
CXQ85_000802	2308.79	2187.12	2017.65	1932.38	1664.54	1737.71	orf19.2146	HAT2	Putative Hat1-Hat2 histone acetyltransferase complex subunit; role in DNA damage repair and morphogenesis; mutations cause constitutive pseudohyphal growth, caspofungin sensitivity; rat catheter and Spider biofilm repressed
CXQ85_004498	297.126	390.358	464.372	179.171	171.507	155.948	orf19.6074	HBR1	Essential protein involved in regulation of MTL gene expression; hemoglobin-regulated inhibitor of white-opaque switching, may affect survival in host; activator of MTLalpha1 and MTLalpha2; transcript activated by hemoglobin
CXQ85_004990	7346.46	7225.19	6797.37	6968.76	5771.53	6259.43	orf19.1078	HBR2	Putative alanine glyoxylate aminotransferase; regulated by Gcn4p and hemoglobin; stationary phase enriched protein
CXQ85_002500	477.556	767.995	841.108	578.105	682.457	539.288	orf19.6955	HBR3	Essential protein; regulated by hemoglobin; S. cerevisiae ortholog is essential; Hap43p-induced gene
CXQ85_002690	1209.15	1480.34	1309.51	1605.54	1637.49	1523.37	orf19.2712	HCA4	Putative role in regulation of cell wall biogenesis; Hap43p-induced gene; possibly an essential gene, disruptants not obtained by UAU1 method; flow model and rat catheter biofilm induced
CXQ85_000737	111.31	96.9931	278.019	633.396	743.199	291.154	orf19.3396	HCH1	Ortholog of S. cerevisiae Hch1, a regulator of heat shock protein Hsp90; regulated by Gcn4; induced in response to amino acid starvation (3-aminotriazole treatment); mutants are viable
CXQ85_003582	843.802	1310.2	679.938	670.49	468.073	391.022	orf19.4853	HCM1	Protein with forkhead domain; similar to S. cerevisiae Hcm1p; Hap43p-induced gene
CXQ85_000964	2435.36	2475.71	1745.68	1191.2	1091.83	785.117	orf19.2606	HDA1	Histone deacetylase; inducer of filamentation; conserved deacetylation motif; regulates white-to-opaque switch frequency but not opaque-to-white switch; greater expression in white cells than opaque cells; inhibited by trichostatin-A;
CXQ85_001878	5920.08	5875.24	5981.44	7889.81	8024.1	6386.18	orf19.2601	HEM1	Putative 5-aminolevulinate synthase; caspofungin repressed; induced by high iron, nitric oxide; regulated by Ssn6; Hap43-repressed; Spider biofilm induced
CXQ85_002812	16085.2	9690.57	13348.9	17248	11816.2	20438.4	orf19.2803	HEM13	Coproporphyrinogen III oxidase; antigenic; on yeast cell surface, not hyphae; iron-regulated expression; Hap43, macrophage-repressed; farnesol-induced; possibly essential; flow model biofilm induced; rat catheter, Spider biofilm repressed
CXQ85_000409	3173.23	2660.16	2616	2290.72	2409.27	2383.78	orf19.4747	HEM14	Putative protoporphyrinogen oxidase; involved in heme biosynthesis; predicted Kex2p substrate; iron regulated transcript; Yfh1-induced; Hap43-repressed; rat catheter biofilm repressed
CXQ85_002795	4359.94	3531.5	3604.17	2821.24	2911.03	3854.91	orf19.1880	HEM15	Putative ferrochelatase involved in heme biosynthesis; transcript not regulated by iron levels and not affected by a yfh1 null mutation; Spider biofilm repressed
CXQ85_004327	3784.54	3383.63	3448.04	7007.95	6763.32	5390.57	orf19.898	HEM2	Putative porphobilinogen synthase; induced in high iron; protein level decrease in stationary phase cultures; Spider biofilm repressed
CXQ85_004913	1654.39	1567.79	1621.78	1324.18	1342.96	1259.87	orf19.1742	HEM3	Hydroxymethylbilane synthase; converts 4-porphobilinogen to hydroxymethylbilane in heme biosynthesis; induced in high iron, CO2; alkaline repressed; regulated by Sef1, Sfu1, and Hap43; rat catheter and Spider biofilm induced
CXQ85_004703	704.664	787.87	598.345	1047.73	1131.64	971.794	orf19.1744	HEM4	Putative uroporphyrinogen III synthase; induced in high iron or elevated CO2; alkaline, Hap43-repressed
CXQ85_002092	2113.1	2433.57	2757.02	780.372	885.612	633.01	orf19.6327	HET1	Putative sphingolipid transfer protein; involved in localization of glucosylceramide which is important for virulence; Spider biofilm repressed
CXQ85_001798	0.897661	0.795025	1.00732	0.699885	0.510439	0.768216	orf19.1542	HEX3	Protein similar to S. cerevisiae Hex3p, which is involved in DNA damage response; transposon mutation affects filamentous growth
CXQ85_003994	907.536	1010.48	636.623	1308.79	1248.53	790.495	orf19.3063	HFL1	HAP5-like; ortholog of S. cerevisiae Dpb3; third-largest subunit of DNA polymerase II (DNA polymerase epsilon); phosphorylated protein; mutants have a growth defect
CXQ85_001197	483.84	428.519	567.119	220.464	192.946	234.306	orf19.2736	HFL2	HAP5-like; ortholog of S. cerevisiae Bur6, a heterodimeric NC2 transcription regulator complex subunit; flucytosine induced
CXQ85_001596	4056.53	2996.45	4971.1	1047.03	1334.29	1333.62	orf19.6028	HGC1	Hypha-specific G1 cyclin-related protein involved in regulation of morphogenesis, biofilm formation; Cdc28-Hgc1 maintains Cdc11 S394 phosphorylation during hyphal growth; required for virulence in mice; regulated by Nrg1, Tup1, farnesol
CXQ85_001144	1569.11	1593.23	6771.17	11522.9	14644	19455.1	orf19.5753	HGT10	Glycerol permease involved in glycerol uptake; member of the major facilitator superfamily; induced by osmotic stress, at low glucose in rich media, during cell wall regeneration; 12 membrane spans; Hap43p-induced gene
CXQ85_005257	3293.52	2885.94	4038.33	3798.28	5262.12	6077.36	orf19.7094	HGT12	Glucose, fructose, mannose transporter; major facilitator superfamily; role in macrophage-induced hyphal growth; detected at germ tube plasma membrane by mass spectrometry; Snf3p-induced; 12 probable transmembrane segments
CXQ85_001216	270.196	190.011	206.5	363.24	318.514	289.618	orf19.7093	HGT13	Predicted sugar transporter, involved in glycerol utilization; member of the major facilitator superfamily; 12 transmembrane; gene has intron; oxidative stress-induced via Cap1p; expressed in rich medium, 2% glucose
CXQ85_004379	2997.29	2462.99	1853.46	4070.53	3585.32	4381.14	orf19.2633	HGT14	Putative MFS glucose transporter; 20 member C. albicans glucose transporter family; 12 probable membrane-spanning segments; expressed in rich medium with 2% glucose; rat catheter and flow model biofilm induced
CXQ85_001431	327.646	418.978	346.517	137.177	162.32	105.246	orf19.6141	HGT16	Putative glucose transporter of the major facilitator superfamily; the C. albicans glucose transporter family comprises 20 members; 12 probable membrane-spanning segments; gene has intron; expressed in rich medium with 2% glucose
CXQ85_002032	75.4036	35.7761	122.892	2318.02	2031.55	9167.89	orf19.4682	HGT17	Putative MFS family glucose transporter; 20 members in C. albicans; 12 probable membrane-spanning segments; induced at low (0.2%, compared to 2%) glucose in rich media; Spider biofilm induced
CXQ85_000386	109.515	90.6329	63.4609	722.981	511.46	391.022	orf19.2425	HGT18	Putative glucose transporter of the major facilitator superfamily; the C. albicans glucose transporter family comprises 20 members; 12 probable membrane-spanning segments; expressed in rich medium with 2% glucose
CXQ85_001515	3789.03	2965.45	4792.81	29240.5	30934.1	65803.1	orf19.5447	HGT19	Putative MFS glucose/myo-inositol transporter; 20 member family; 12 transmembrane segments, extended N terminus; expressed in rich medium; Hap43, phagocytosis, rat catheter, Spider and flow model biofilm induced
CXQ85_005256	12.5673	14.3105	79.5779	84.6861	51.5543	87.5767	orf19.3668	HGT2	Putative MFS glucose transporter; 20 member C. albicans glucose transporter family; 12 probable membrane-spanning segments; expressed in rich medium with 2% glucose; rat catheter and Spider biofilm induced
CXQ85_001580	411.129	469.86	459.336	501.818	386.402	321.114	orf19.1587	HGT20	Putative glucose transporter of the major facilitator superfamily; the C. albicans glucose transporter family comprises 20 members; 12 probable membrane-spanning segments; regulated by Nrg1
CXQ85_003972	3273.77	2909.79	2601.9	4637.44	4659.29	6196.43	orf19.4356	HGT3	Putative glucose transporter of the major facilitator superfamily; the C. albicans glucose transporter family comprises 20 members; 12 probable membrane-spanning segments, extended C terminus; expressed in rich medium with 2% glucose
CXQ85_005250	1263.01	1214	711.165	3334.95	2812.01	2874.67	orf19.5962	HGT4	Glucose and galactose sensor; fermentation, filamentation, virulence roles; 20-member glucose transporter family; extended C terminus; high-glucose repressed; macrophage induced; flow model biofilm repressed; Spider biofilm induced
CXQ85_004213	3614.88	3695.28	3102.53	4428.87	4012.05	4416.48	orf19.6005	HGT5	Putative glucose transporter of the major facilitator superfamily; the C. albicans glucose transporter family comprises 20 members; 12 probable membrane-spanning segments, extended N terminus; expressed in rich medium; Hap43p-repressed
CXQ85_005028	320344	155178	245843	46903.5	41063.3	117012	orf19.2023	HGT7	Putative MFS glucose transporter; glucose, fluconazole, Snf3 induced, expressed at high glucose; 20 member C. albicans glucose transporter family; 12 TM regions predicted; flow model biofilm induced; Spider biofilm repressed
CXQ85_003421	6175.91	4786.05	4937.86	14761.3	10910.1	21546.2	orf19.1854	HHF22	Putative histone H4; regulated by Efg1; flucytosine, fluconazole-induced; amphotericin B, caspofungin repressed; colony morphology-related gene regulation by Ssn6; Hap43-induced; rat catheter and Spider biofilm repressed
CXQ85_001066	35.0088	30.211	16.117	104.283	123.526	161.325	orf19.5137.1	HHO1	Putative histone H1; farnesol regulated; Hap43-induced; contains 5' UTR intron; Spider biofilm repressed
CXQ85_003914	4717.21	4795.59	7698.91	6585.22	6534.64	7640.68	orf19.6791	HHT1	Putative histone H3; reduced mRNA abundance in fkh2 mutant; farnesol regulated; Spider biofilm induced; rat catheter biofilm repressed
CXQ85_002564	14891.3	12132.9	12509.9	17814.2	11731.4	28752.8	orf19.1853	HHT2	Putative histone H3; farnesol regulated; Hap43-induced; rat catheter and Spider biofilm repressed
CXQ85_001656	245.959	70.7573	85.6218	234.462	692.666	265.803	orf19.2099	HIR1	Component of the HIR complex, a nucleosome assembly factor involved in chromatin formation; involved in regulation of white-opaque switching frequency
CXQ85_002295	516.155	673.387	748.435	323.347	290.44	323.419	orf19.183	HIS3	Imidazoleglycerol-phosphate dehydratase, enzyme of histidine biosynthesis; functionally complements S. cerevisiae his3-1 mutation; hyphal-induced expression; regulated by Gcn2p and Gcn4p; fungal-specific (no human or murine homolog)
CXQ85_003510	1289.04	1805.5	1822.23	364.64	369.558	167.471	orf19.5639	HIS4	Multifunctional enzyme that catalyzes three steps of histidine biosynthesis, with phosphoribosyl-AMP cyclohydrolase, phosphoribosyl-ATP diphosphatase, and histidinol dehydrogenase activities; required for wild-type adhesion to human calls
CXQ85_003569	25.1345	202.731	48.3511	12.5979	8.16702	7.68216	orf19.4177	HIS5	Putative histidinol-phosphate aminotransferase; Gcn4p-regulated; protein present in exponential and stationary growth phase yeast cultures
CXQ85_002696	548.471	580.369	473.438	1804.3	1671.69	1410.45	orf19.2723	HIT1	Ortholog of S. cerevisiae Hit1; protein of unknown function required for high temperature growth; flow model biofilm induced; Spider biofilm induced
CXQ85_002462	3671.44	4140.49	3549.78	3863.37	3289.78	3738.14	orf19.7175	HLJ1	Putative HSP40 co-chaperone; repressed during the mating process
CXQ85_003281	15335.6	11753.7	12185.5	7632.95	6202.34	6807.16	orf19.1031	HMG1	HMG-CoA reductase; enzyme of sterol pathway; inhibited by lovastatin; gene not transcriptionally regulated in response to lovastatin and fluconazole
CXQ85_002909	506.281	673.387	600.36	1376.67	1302.13	1046.31	orf19.7661	HMI1	ATP-dependent 3' - 5' helicase involved in maintenance of mitochondrial DNA; ortholog of S. cerevisiae Hmi1; rat catheter biofilm repressed
CXQ85_000484	3809.68	3681.76	3753.26	3541.42	3999.29	7277.31	orf19.6645	HMO1	HMG-box transcription factor; binds upstream of hexose and ergosterol metabolism and cell cycle genes; activates pseudohyphal growth when expressed in S. cerevisiae; repressed in hyphae; Spider biofilm repressed
CXQ85_003089	16552	11895.2	11637.5	12898.2	11848.8	22408.1	orf19.921	HMS1	hLh domain Myc-type transcript factor; required for morphogenesis induced by elevated temperature or Hsp90 compromise; acts downstream of Pcl1; Spider biofilm induced
CXQ85_002322	516.155	594.679	876.365	806.968	1214.33	560.03	orf19.3291	HMT1	Major type I protein arginine methyltransferase (PRMT); involved in asymmetric dimethylation of arginine residues; involved in nuclear export of Npl3p; Spider biofilm repressed
CXQ85_004499	1939.85	1027.97	2469.94	558.508	1015.77	4067.71	orf19.6073	HMX1	Heme oxygenase; utilization of hemin iron; transcript induced by heat, low iron, or hemin; repressed by Efg1; induced by low iron; upregulated by Rim101 at pH 8; Hap43-induced; Spider and flow model biofilm induced
CXQ85_002393	1935.36	2199.04	1969.3	5038.47	7105.31	3122.03	orf19.2003	HNM1	Putative choline/ethanolamine transporter; mutation confers hypersensitivity to toxic ergosterol analog; colony morphology-related gene regulation by Ssn6; clade-associated gene expression
CXQ85_000239	2833.92	3002.02	3051.16	4143.32	3863.51	3181.95	orf19.2341	HNT1	Protein with similarity to protein kinase C inhibitor-I; protein level decreases in stationary phase cultures
CXQ85_001276	721.72	725.063	936.803	207.866	189.373	324.187	orf19.7419	HNT2	Putative dinucleoside triphosphate hydrolase; induced upon low-level peroxide stress
CXQ85_005133	2150.8	2117.15	2392.37	3251.67	3157.58	2410.66	orf19.3445	HOC1	Protein with similarity to mannosyltransferases; similar to S. cerevisiae Hoc1p and C. albicans Och1p
CXQ85_002196	836.62	628.865	623.528	1412.37	2126.49	1634.76	orf19.5664	HOF1	Ortholog of S. cerevisiae Hof1; a protein localized to the bud neck and required for cytokinesis in S. cerevisiae; periodic mRNA expression, peak at cell-cycle G2/M phase; mutant is viable
CXQ85_004324	876.118	1015.25	839.094	650.193	511.97	235.074	orf19.895	HOG1	MAP kinase of osmotic-, heavy metal-, and core stress response; role in regulation of glycerol, D-arabitol in response to stress; phosphorylated in response to H2O2 (Ssk1-dependent) or NaCl; mutant induces protective mouse immune response
CXQ85_003679	170.556	86.6578	176.28	1.39977	3.06263	5.37751	orf19.1559	HOM2	Aspartate-semialdehyde dehydrogenase; forms a homodimer; conserved in bacteria, archaea, and fungi but not in mammals; ketoconazole-repressed; protein present in exponential and stationary growth phase yeast cultures; GlcNAc-induced protein
CXQ85_003274	1094.25	905.534	656.77	72.0882	82.1807	56.0798	orf19.1235	HOM3	Putative L-aspartate 4-P-transferase; fungal-specific (no human or murine homolog); regulated by Gcn2 and Gcn4; early-stage flow model biofilm induced
CXQ85_000068	3414.7	3374.88	3765.35	1194.7	1623.71	1321.33	orf19.2951	HOM6	Putative homoserine dehydrogenase; Gcn4-regulated; induced by amino acid starvation (3-ATtreatment); macrophage-induced protein; protein level decreases in stationary phase cultures; flow model biofilm repressed
CXQ85_002208	3034.99	3038.59	2597.87	5752.36	5470.89	4732.98	orf19.5377	HOS2	Putative protein deacetylase, deacetylates tubulin in vitro; genetic evidence suggests that Set3p and Hos2p function together as a complex involved in regulation of white-opaque switching, filamentous growth and virulence
CXQ85_003065	12347.3	11482.6	11036.1	18178.1	16956.8	14839.6	orf19.2772	HOS3	Histone deacetylase; similar to S. cerevisiae Hos3p; greater expression and longer mRNA in white cells, compared to opaque cells; has conserved deacetylation motif
CXQ85_002656	649.009	655.896	585.25	1389.27	1061.71	1001.75	orf19.6323	HPA2	Ortholog(s) have D-amino-acid N-acetyltransferase activity and role in D-amino acid metabolic process, cellular detoxification of nitrogen compound, protein acetylation
CXQ85_004018	667.86	712.343	728.289	695.686	749.324	918.018	orf19.5035	HPC2	Ortholog(s) have DNA binding, nucleosome binding activity
CXQ85_003864	0.897661	0.795025	1.00732	3.49943	3.57307	3.84108	orf19.5565	HPD1	3-hydroxypropionate dehydrogenase; involved in degradation of toxic propionyl-CoA; rat catheter and Spider biofilm induced
CXQ85_003248	2228	2459.81	2473.97	1447.36	1316.42	1067.05	orf19.5832	HPT1	Putative hypoxanthine-guanine phosphoribosyltransferase; protein abundance affected by URA3 expression in the CAI4 strain background; protein level decreases in stationary phase; Spider biofilm induced
CXQ85_004831	9331.19	7047.11	5494.91	8566.59	8246.65	11605.4	orf19.5408	HRK1	Putative serine/threonine kinase; predicted role in cellular ion homeostasis; Spider biofilm repressed
CXQ85_000421	0.897661	0	0	0.699885	0.510439	0.768216	orf19.5037	HRQ2	Protein of unknown function; mutants are viable; rat catheter and Spider biofilm induced
CXQ85_002714	7048.44	7015.3	5942.15	17677	17769.9	22681.6	orf19.3476	HRR25	Predicted protein serine/threonine kinase; Spider biofilm induced
CXQ85_005137	0.897661	0.795025	1.00732	0.699885	0.510439	0.768216	orf19.233.1	HRT1	Ortholog of S. cerevisiae Hrt1; component of a nuclear ubiquitin-protein ligase complex involved in cell cycle control; induced by hydroxyurea; Spider biofilm induced
CXQ85_000701	5951.5	4964.14	5447.56	2992.01	2846.72	3549.16	orf19.4624	HRT2	Protein described as having a role in Ty3 transposition; repressed in hyphae; stationary phase enriched protein; rat catheter and Spider biofilm repressed
CXQ85_004401	11724.4	9810.61	11439.1	18799.6	17597.9	35124.4	orf19.3233	HSE1	ESCRT-0 complex subunit; SH3-domain-containing protein
CXQ85_004865	0	0.795025	0	0	1.02088	0	orf19.1331	HSM3	Ortholog(s) have role in mismatch repair, proteasome regulatory particle assembly and cytosol, nucleus, proteasome regulatory particle, base subcomplex localization
CXQ85_001435	1.6081e+06	1.47818e+06	2.34436e+06	2.31472e+06	2.16767e+06	1.49067e+06	orf19.6387	HSP104	Heat-shock protein; roles in biofilm and virulence; complements chaperone, prion activity in S. cerevisiae; guanidine-insensitive; heat shock/stress induced; repressed in farnesol-treated biofilm; sumoylation target; Spider biofilm induced
CXQ85_001929	5706.43	4891.79	9756.86	55380.5	59795.9	93511.9	orf19.3160	HSP12	Heat-shock protein; induced by osmotic/oxidative/cadmium stress, fluphenazine treatment, low iron, CDR1 and CDR2 overexpression, or ssn6 or ssk1 null mutation; overexpression increases resistance to farnesol and azoles
CXQ85_003660	119562	119886	178906	223181	136156	89971.2	orf19.822	HSP21	Small heat shock protein; role in stress response and virulence; fluconazole-downregulated; induced in cyr1 or ras1 mutant; stationary phase enriched protein; detected in some, not all, biofilm extracts; Spider biofilm induced
CXQ85_004696	46726	54040.3	58246	107811	85279	69511.3	orf19.717	HSP60	Heat shock protein; soluble in hyphae; regulated by Nrg1 and by iron; induced in high iron; heavy metal (cadmium) stress-induced; sumoylation target; protein present in exponential and stationary phase cells; Hap43-repressed
CXQ85_001344	30239.5	38621.5	52620.1	84140.9	55885.9	28053.7	orf19.4980	HSP70	Putative hsp70 chaperone; role in entry into host cells; heat-shock, amphotericin B, cadmium, ketoconazole-induced; surface localized in yeast and hyphae; antigenic in host; farnesol-downregulated in biofilm; Spider biofilm induced
CXQ85_004361	63514	74340.4	60759.3	287540	169724	170271	orf19.882	HSP78	Heat-shock protein; regulated by macrophage response, Nrg1, Mig1, Gcn2, Gcn4, Mnl1p; heavy metal (cadmium) stress-induced; stationary phase enriched protein; rat catheter and Spider biofilm induced
CXQ85_001622	9346.45	6950.11	8598.45	4720.03	3129.5	2571.22	orf19.6515	HSP90	Essential chaperone, regulates several signal transduction pathways and temperature-induced morphogenesis; activated by heat shock, stress; localizes to surface of hyphae, not yeast cells; mediates echinocandin and biofilm azole resistance
CXQ85_002270	913.819	910.304	636.623	934.347	962.177	945.674	orf19.4761	HST1	Putative histone deacetylase, involved in regulation of white-opaque switching
CXQ85_002825	425.492	392.743	678.931	624.997	538.513	704.454	orf19.2580	HST2	Putative histone deacetylase; role in regulation of white-opaque switch; Spider biofilm induced
CXQ85_002553	1324.95	1167.89	749.443	1966.68	2300.04	2371.48	orf19.1934	HST3	Histone H3K56 deacetylase; reduced copy number increases opaque cell formation; repressed by MMS, hydroxyurea and high-levels of hydrogen peroxide; Hap43p-induced; ectopic expression blocks genotoxin-induced switching; nicotinamide target
CXQ85_005121	120.287	104.148	210.529	263.157	251.136	145.961	orf19.7440	HST6	ABC transporter related to mammalian P-glycoproteins; functional homolog of S. cerevisiae Ste6p (a-pheromone transporter); required for mating of MTLa cells; a-type specific, not regulated during white-opaque or yeast-hyphal switching
CXQ85_004964	4911.11	3793.86	3553.81	4856.5	5136.04	5862.26	orf19.469	HST7	MAP kinase kinase involved in mating and hyphal growth signal transduction pathways; phosphorylates Cek1p; wild-type virulence in mouse systemic infection; functional homolog of S. cerevisiae Ste7p; mutants are hypersensitive to caspofungin
CXQ85_000026	315.079	488.146	322.341	120.38	145.475	31.4969	orf19.4592	HSX11	UDP-glucose:ceramide glucosyltransferase (glucosylceramide synthase [GCS], EC 2.4.1.80); involved in glucosylceramide biosynthesis, which is important for virulence
CXQ85_000508	19614.8	13525	12299.3	42578.9	31508.4	63967.1	orf19.1051	HTA2	Putative histone H2A; farnesol regulated; rat catheter biofilm repressed; Spider biofilm repressed; Hap43-induced
CXQ85_004700	2886.88	3270.73	3444.01	3871.06	4006.95	3467.73	orf19.327	HTA3	Putative histone H2A; amphotericin B repressed; flucytosine induced; RNA abundance regulated by tyrosol and cell density; Spider biofilm repressed
CXQ85_000998	5336.6	6459.58	6424.66	1438.26	1502.22	1206.87	orf19.4051	HTS1	Putative tRNA-His synthetase; downregulated upon phagocytosis by murine macrophage; stationary phase enriched protein; Spider biofilm repressed
CXQ85_003922	5.38597	8.74528	14.1024	2.79954	3.57307	3.84108	orf19.6803	HUT1	Ortholog(s) have UDP-galactose transmembrane transporter activity and role in UDP-galactose transmembrane transport, UDP-glucose transmembrane transport
CXQ85_004943	22168.6	12095.5	12357.7	10576.7	6930.74	12651.8	orf19.542	HXK2	Hexokinase II; antigenic in humans; repressed by human neutrophils; Efg1-regulated; fluconazole-induced; gene regulation by Ssn6; present in exponential and stationary growth phase; flow model biofilm induced; Spider biofilm repressed
CXQ85_002018	42.1901	35.7761	2.01463	29.3952	26.5428	26.1194	orf19.4384	HXT5	Putative sugar transporter; induced by ciclopirox olamine; Snf3-induced; alkaline repressed; colony morphology-related gene regulation by Ssn6; possibly essential gene
CXQ85_005053	547.573	515.177	567.119	313.549	291.971	424.824	orf19.796	HYM1	Protein of RAM cell wall integrity signaling network; involved in regulation of Ace2 activity and cellular morphogenesis; role in cell separation, azole sensitivity; required for hyphal growth
CXQ85_004257	580.787	680.542	415.014	377.238	312.389	245.829	orf19.3960	HYS2	Putative DNA polymerase III (delta) subunit with a predicted role in DNA replication and DNA repair; cell-cycle regulated periodic mRNA expression
CXQ85_004530	313.284	356.171	396.882	412.932	522.69	689.858	orf19.7667	IAH1	Protein similar to S. cerevisiae Iah1p, which is involved in acetate metabolism; mutation confers hypersensitivity to tunicamycin; transposon mutation affects filamentous growth
CXQ85_003426	17829.4	19186.3	34324.3	46566.2	45538.3	58270	orf19.6844	ICL1	Isocitrate lyase; glyoxylate cycle enzyme; required for virulence in mice; induced upon phagocytosis by macrophage; farnesol regulated; Pex5-dependent peroxisomal localization; stationary phase enriched; rat catheter, Spider biofilm induced
CXQ85_002129	345.6	303.7	416.021	23.0962	38.7934	26.1194	orf19.5791	IDH2	Putative mitochondrial NAD-isocitrate dehydrogenase subunit; induced by ciclopirox; induced in high iron; present in exponential and stationary growth phases; Spider biofilm repressed
CXQ85_002429	2127.46	1712.48	1622.79	2851.33	2399.06	2306.95	orf19.5211	IDP1	Putative isocitrate dehydrogenase; transcriptionally induced by interaction with macrophage; alkaline induced; Spider biofilm repressed
CXQ85_001185	17441.6	17636.8	19379.7	5543.09	5805.22	5455.87	orf19.3733	IDP2	Isocitrate dehydrogenase; white-opaque switch regulated; morphology-regulation by Ssn6; protein in exponential and stationary phase yeast; Hap43-repressed; Spider biofilm repressed by Bcr1, Tec1, Ndt80, Rob1, Brg1; Spider biofilm induced
CXQ85_003757	6182.19	1466.03	8494.69	4745.22	3392.89	1481.89	orf19.2879	IFF5	Putative GPI-anchored protein; adhesin-like protein; possibly an essential gene, disruptants not obtained by UAU1 method
CXQ85_002581	2237.87	1379.37	2103.27	7297	6270.74	17050.6	orf19.944	IFG3	Putative D-amino acid oxidase; Spider biofilm induced
CXQ85_005394	7125.64	7786.48	7418.88	2938.12	3395.44	4287.42	orf19.856	IFK2	Putative thiol-specific monooxygenase; mutant is viable; flow model biofilm induced
CXQ85_005344	2285.45	2769.07	1724.52	2075.16	1897.3	1354.37	orf19.5167	IFM1	Putative mitochondrial translation initiation factor; transcript regulated by Nrg1, Mig1, and Tup1
CXQ85_002831	2862.64	3763.65	4521.84	2646.27	2591.5	3216.52	orf19.2568	IFU5	Predicted membrane protein; estradiol-induced; upregulation associated with CDR1 and CDR2 overexpression or fluphenazine; putative drug-responsive regulatory site; similar to S. cerevisiae Wwm1p; Hap43-repressed; Spider biofilm repressed
CXQ85_000022	25.1345	62.012	25.1829	276.455	197.029	125.987	orf19.5760	IHD1	GPI-anchored protein; alkaline, hypha-induced; regulated by Nrg1, Rfg1, Tup1 and Tsa1, Tsa1B in minimal media at 37; oralpharyngeal candidasis induced ; Spider biofilm induced; regulated in Spider biofilms by Tec1, Efg1, Ndt80, Rob1, Brg1
CXQ85_005285	9326.7	10267.8	10361.2	3404.24	2858.97	1868.3	orf19.2138	ILS1	Putative isoleucyl-tRNA synthetase, the target of drugs including the cyclic beta-amino acid icofungipen/PLD-118/BAY-10-8888 and mupirocin; protein present in exponential and stationary growth phase yeast cultures
CXQ85_002003	2268.39	2296.03	1897.78	721.582	789.139	397.936	orf19.1613	ILV2	Putative acetolactate synthase; regulated by Gcn4p; induced by amino acid starvation (3-AT treatment); stationary phase enriched protein
CXQ85_000030	986.53	1171.87	1318.58	286.953	296.565	198.2	orf19.4040	ILV3	Dihydroxyacid dehydratase; repressed by nitric oxide; macrophage-induced protein; protein in exponential and stationary growth phase; Sef1, Sfu1p, Hap43-regulated; farnesol-repressed; flow model biofilm induced; Spider biofilm repressed
CXQ85_003487	4280.95	3496.52	5458.64	804.168	1196.98	453.248	orf19.88	ILV5	Ketol-acid reductoisomerase; antigenic; regulated by Gcn4; GlcNAc, amino acid starvation (3-AT)-induced; macrophage-repressed protein; protein present in exponential and stationary phase; flow model and Spider biofilm repressed
CXQ85_004190	2067.31	2127.49	2076.08	1097.42	909.092	664.507	orf19.4650	ILV6	Putative regulatory subunit of acetolacetate synthase; alkaline induced; regulated by Gcn2 and Gcn4; protein present in exponential and stationary growth phase yeast; Spider biofilm repressed
CXQ85_002326	232.494	147.875	213.551	551.509	521.158	985.621	orf19.2395	IME2	Putative serine/threonine protein kinase; mutation confers hypersensitivity to amphotericin B
CXQ85_000089	4762.09	6758.51	8548.08	1766.51	1695.68	1224.54	orf19.18	IMH3	Inosine monophosphate (IMP) dehydrogenase; enzyme of GMP biosynthesis; target of mycophenolic acid and mizoribine monophosphate; antigenic during infection; repressed in core stress response; snoRNA snR54 encoded within IMH3 intron
CXQ85_000069	2710.04	2439.14	2268.47	4474.37	4101.89	4120.71	orf19.2949	IML1	Putative protein with a role in autophagy; rat catheter biofilm induced
CXQ85_003367	18368.8	13581.4	12388	12414.6	10059.2	12448.9	orf19.7229	IML2	Protein of unknown function; early-stage flow model biofilm induced; Hap43-repressed; Spider biofilm repressed
CXQ85_004953	0.897661	0.795025	1.00732	0.699885	0.510439	0.768216	orf19.1981	IMP2	Predicted subunit of the mitochondrial inner membrane peptidase complex involved in protein targeting to mitochondria
CXQ85_002573	422.799	592.294	873.343	607.5	794.753	895.74	orf19.603	IMP4	Putative SSU processome component; Hap43-induced; repressed by prostaglandins; Spider biofilm induced
CXQ85_004579	2201.96	2078.99	2574.7	1564.24	2223.47	2059.59	orf19.2832	INN1	Protein with similarity to S. cerevisiae Inn1p, which is an essential protein of the contractile actomyosin ring required for ingression of the plasma membrane into the bud neck during cytokinesis; contains a C2 membrane targeting domain
CXQ85_002122	17.0556	26.2358	45.3292	1502.65	4904.3	4499.44	orf19.7585	INO1	Inositol-1-phosphate synthase; antigenic in human; repressed by farnesol in biofilm or by caspofungin; upstream inositol/choline regulatory element; glycosylation predicted; rat catheter, flow model induced; Spider biofilm repressed
CXQ85_001988	7.18129	6.3602	6.04389	0.699885	2.55219	6.14573	orf19.7539	INO2	Transcriptional activator that forms a heterodimer with Ino4p; likely regulates genes involved in phosphatidylcholine and phosphatidylinositol biosynthesis, fatty acid beta-oxidation, and peroxisome biogenesis
CXQ85_000638	456.012	461.91	546.972	657.892	614.569	953.356	orf19.837.1	INO4	Transcription factor; activator that forms a heterodimer with Ino2; likely regulates genes involved in phosphatidylcholine and phosphatidylinositol biosynthesis, fatty acid beta-oxidation, and peroxisome biogenesis; gene has intron
CXQ85_004340	3402.14	3551.38	3059.22	3295.06	4233.07	2823.96	orf19.4257	INT1	Protein structurally similar to alpha-subunit of human leukocyte integrin; role in morphogenesis, adhesion, and mouse cecal colonization and systemic virulence; similar to S. cerevisiae Bud4; Hap43-induced gene
CXQ85_005111	0	0.795025	1.00732	0.699885	0	0.768216	orf19.1377	IPK2	Putative inositol polyphosphate multikinase; involved in regulation of calcium homeostasis, secretion and hyphal growth
CXQ85_003000	1073.6	896.789	851.182	1352.18	1241.9	927.237	orf19.3474	IPL1	Putative Aurora kinase; Hap43-induced; induced during planktonic growth; possibly an essential gene, disruptants not obtained by UAU1 method
CXQ85_001357	9640.88	7678.36	9289.46	669.79	887.143	808.932	orf19.3590	IPP1	Putative inorganic pyrophosphatase; antigenic; soluble protein in hyphae; macrophage-induced protein; protein present in exponential and stationary phase yeast; possibly essential (UAU1 method); sumoylation target; Spider biofilm repressed
CXQ85_004581	3605.91	3585.56	3963.79	1973.68	2090.25	2320.01	orf19.4769	IPT1	Inositol phosphoryl transferase; catalyzes the synthesis of the most abundant sphingolipid, mannose-(inositol-P)2-ceramide, M(IP)2C, from MIPC; required for wild-type membrane localization of Cdr1; Spider biofilm induced
CXQ85_001605	1573.6	43.7264	1615.73	517.215	103.619	1121.6	orf19.6536	IQG1	Actomyosin ring component at bud neck; cell-cycle regulated ser phosphorylation at CDK sites regulate association with Bni1/Bnr1, Iqg1 degradation, and ring disassembly; mutation causes cytokinetic defects; rat catheter biofilm repressed
CXQ85_005296	814.179	462.705	221.609	1669.93	1607.37	1723.11	orf19.5068	IRE1	Putative protein kinase; role in cell wall regulation; mutant is hypersensitive to caspofungin; Spider biofilm induced
CXQ85_002401	1522.43	2172.8	1687.25	1159.01	1108.16	640.692	orf19.7232	IRR1	Putative cohesin complex subunit; cell-cycle regulated periodic mRNA expression
CXQ85_002501	1735.18	2114.77	2294.66	2322.22	2043.29	2613.47	orf19.6953	IRS4	Protein with roles in cell wall integrity, systemic (but not oral) murine infection, adherence, hyphal growth, and agar-embedded filamentous growth; antigenic in human infection; similar to S. cerevisiae Irs4p
CXQ85_001648	5427.26	5269.43	6930.33	6089	6419.79	8570.99	orf19.5521	ISA1	Putative mitochondrial iron-sulfur protein; alkaline repressed; induced in high iron; regulated by Sef1, Sfu1, Hap43; Spider biofilm induced
CXQ85_002878	12133.7	10586.6	9873.71	12769.4	13009.6	14326.5	orf19.6811	ISA2	Protein required for maturation of mitochondrial [4Fe-4S] proteins; role in biotin biosynthetic process; rat catheter and Spider biofilm induced
CXQ85_004384	1329.44	1540.76	1200.72	2968.91	3280.59	4517.88	orf19.6629	ISC1	Mitochondrial membrane localized inositol phosphosphingolipid phospholipase C; hydrolyzes complex sphingolipids to produce ceramide; mutant is viable
CXQ85_004828	1294.43	1286.35	1160.43	1670.63	1760.5	2141.79	orf19.5409	IST1	Protein with a positive role in the multivesicular body sorting pathway; rat catheter biofilm repressed
CXQ85_003176	5737.85	5227.29	5344.82	10407.3	8984.75	20729.5	orf19.2792	IST2	Ortholog(s) have lipid binding activity and role in endoplasmic reticulum membrane organization, protein localization to plasma membrane, regulation of phosphatidylinositol dephosphorylation
CXQ85_000460	10947	10076.9	16991.4	24957.2	27809.7	34679.6	orf19.6548	ISU1	Protein with similarity to NifU; possible role in iron-sulfur cluster biogenesis; induced in low iron; rat catheter biofilm induced; rat catheter and Spider biofilm induced
CXQ85_000059	2236.97	2354.87	1776.9	3284.56	2910.01	3028.31	orf19.7401	ISW2	Ortholog of S. cerevisiae Isw2; an ATPase involved in chromatin remodeling; required for chlamydospore formation; Hap43-induced gene; repressed by high-level peroxide stress
CXQ85_002609	154.398	139.924	180.309	86.0859	88.3059	86.0402	orf19.6685	ISY1	Putative pre-mRNA-splicing factor; mutation confers resistance to 5-fluorocytosine (5-FC); rat catheter biofilm induced
CXQ85_000180	11146.3	9927.48	8605.5	33845.7	36758.8	39748.3	orf19.3526	ITR1	MFS inositol transporter; uptake of exogenous inositol; 12 transmembrane motifs; expressed in rich medium; fluconazole, caspofungin repressed; possibly essential (UAU1 method); flow model, rat catheter and Spider biofilm induced
CXQ85_003629	262.117	241.688	263.917	364.64	457.864	405.618	orf19.3371	JAB1	Component of the COP9 signalosome (CSN) complex, provides catalytic activity for deneddylation that cleaves the ubiquitin-like protein tag Rub1p off the cullin (Cdc53p) molecule
CXQ85_000552	2807.89	3422.58	3416.81	1862.39	1974.38	1594.82	orf19.3592	JEM1	Functional homolog of S. cerevisiae Jem1p, which acts with Scj1p and Kar2p (BiP) in protein folding and ER-associated degradation of misfolded proteins, and also has a role in karyogamy; has J domain and 4 tetratricopeptide repeats
CXQ85_002273	645.419	791.845	1364.91	502.518	679.905	334.942	orf19.5307	JEN2	Dicarboxylic acid transporter; regulated by glucose repression; induced by Rgt1; disruptants not obtained by UAU1 method; rat catheter and Spider biofilm induced
CXQ85_003947	2326.74	2261.05	2286.61	2452.4	2394.47	2583.51	orf19.4746	JIP5	Ortholog of S. cerevisiae Jip5; predicted role in biogenesis of the large ribosomal subunit; repressed in core stress response; Hap43-induced gene
CXQ85_002491	230.699	231.352	142.031	648.094	688.072	540.824	orf19.7177	KAP120	Putative karyopherin; mutation confers hypersensitivity to cytochalasin D
CXQ85_002177	77347	109143	133236	60663.2	50489.6	32873.5	orf19.2013	KAR2	Similar to Hsp70 family chaperones; role in translocation of proteins into the ER; induced in high iron; protein present in exponential and stationary growth phase yeast cultures; flow model and Spider biofilm repressed
CXQ85_002379	475.761	631.25	429.116	526.314	693.687	320.346	orf19.564	KAR3	Kinesin-like microtubule motor protein; required for nuclear fusion during mating; C-terminal motor domain; mutants are viable; null has high-frequency white-opaque switching phenotype
CXQ85_001186	551.164	645.561	828.013	274.355	461.947	252.743	orf19.3736	KAR4	Transcription factor; required for gene regulation in response to pheromones; ortholog of S. cerevisiae Kar4; role in karyogamy; opaque-specific, a-specific; induced by alpha factor
CXQ85_004999	1091.56	1028.76	830.028	941.346	907.561	657.593	orf19.5011	KAR9	Ortholog of S. cerevisiae Kar9; role in mitotic spindle positioning; nonessential; localizes to bud tip, bud neck, hyphal tip; wild-type localization requires actin and microtubule cytoskeleton; induced by alpha factor
CXQ85_000786	141.831	198.756	208.514	18.8969	9.69834	8.45038	orf19.6563	KCH1	Ortholog of Kch1 a potassium transporter; mediates K+ influx and activates high-affinity Ca2+ influx system during mating pheromone response in S. cerevisiae; induced by alpha pheromone in SpiderM medium
CXQ85_003235	0.897661	3.1801	1.00732	4.19931	0.510439	6.14573	orf19.1007	KCS1	Putative bZIP transcription factor; Spider biofilm induced
CXQ85_002921	8798.88	7911.3	6895.07	6408.15	7485.08	5946.76	orf19.6092	KEL1	Kelch repeat domain-containing protein; localizes to sites of polarized growth; mutant colonies exhibit slightly decreased filamentation ratio; not required for buccal epithelial cell adherence or virulence in mice
CXQ85_003737	2144.51	2428.8	2317.83	3860.57	4688.38	1998.9	orf19.4755	KEX2	Subtilisin-like protease (proprotein convertase); processes aspartyl proteinase Sap2; required for hyphal growth and wild-type virulence in mice; required for maturation of candidalysin Ece1p
CXQ85_005143	30.5205	57.2418	66.4828	24.496	49.0021	114.464	orf19.6165	KGD1	Putative 2-oxoglutarate dehydrogenase; regulated by Efg1 under yeast but not hyphal growth conditions; transcript induced in an RHE model of oral candidiasis; stationary phase enriched protein; Hap43-repressed; rat catheter biofilm induced
CXQ85_001442	20450.5	21817.1	23547	4345.59	3949.27	5941.38	orf19.6126	KGD2	Putative dihydrolipoamide S-succinyltransferase; induced in high iron; Hap43-repressed; Spider biofilm repressed
CXQ85_002296	3022.43	3151.48	2389.35	2734.45	2765.05	2333.84	orf19.191	KIC1	Member of the GCK-III subfamily of eukaryotic Ste20p kinases; in RAM cell wall integrity signaling network; role in cell separation, azole sensitivity; required for hyphal growth; constitutive expression is MTL, white-opaque independent
CXQ85_001986	37.7018	19.8756	23.1683	37.0939	30.6263	36.1062	orf19.7510	KIN2	Protein with similarity to S. cerevisiae Kin2p, transcription is positively regulated by Tbf1
CXQ85_002341	3183.11	2864.48	2341	3863.37	4991.07	3765.8	orf19.5325	KIN3	Protein similar to S. cerevisiae Kin3p; induced under Cdc5p depletion; shows Mob2p-dependent hyphal regulation; mutants are hypersensitive to caspofungin
CXQ85_004693	1119.38	1439.79	1330.66	1058.93	979.022	596.136	orf19.712	KIP1	Non-essential kinesin from the bipolar (Kinesis-5) family; involved in formation of the mitotic spindle
CXQ85_004823	912.024	811.721	812.904	1288.49	1805.93	1395.08	orf19.1747	KIP2	Putative kinesin-related motor protein involved in mitotic spindle positioning; repressed by alpha pheromone in SpiderM medium; periodic mRNA expression, peak at cell-cycle G2/M phase
CXQ85_000418	114.003	90.6329	80.5852	559.908	1041.81	751.316	orf19.5265	KIP4	S. cerevisiae Smy1 ortholog; Tn mutation affects filamentous growth; filament induced; has Mob2-dependent hyphal regulation; regulated by Nrg1, Tup1; oralpharyngeal candidasis induced; Spider biofilm induced; flow model biofilm repressed
CXQ85_002560	4782.74	4271.67	4075.6	4890.8	4357.62	6860.94	orf19.4084	KIS1	Snf1p complex scaffold protein; similar to S. cerevisiae Gal83p and Sip2p with regions of similarity to Sip1p (ASC and KIS domain); interacts with Snf4p; mutants are hypersensitive to caspofungin and hydrogen peroxide; Hap43p-repressed gene
CXQ85_004651	3052.05	3244.5	2276.53	2939.52	2622.13	2996.81	orf19.4997	KIS2	Scaffold protein of Snf1p complex; similar to S. cerevisiae Gal83p and Sip2p; interacts with Snf4p; interaction with Snf1p complex is regulated by carbon source, decreased on ethanol; N-terminal myristoylation; Hog1p-downregulated
CXQ85_004022	1.79532	1.59005	1.00732	2.79954	3.06263	2.30465	orf19.4979	KNS1	Protein kinase involved in negative regulation of PolIII transcription; effector kinase of the TOR signaling pathway, phosphorylates Rpc53p to regulate ribosome and tRNA biosynthesis; Spider and flow model biofilm induced
CXQ85_005387	1766.6	1648.09	1666.1	2567.18	2289.83	2600.41	orf19.418	KOG1	Putative TORC1 subunit; heterozygous null mutant displays sensitivity to rapamycin; likely to be essential for growth, based on an insertional mutagenesis strategy
CXQ85_004526	5735.16	6754.54	6895.07	2584.68	2465.93	2054.21	orf19.2183	KRE30	YEF3-subfamily ABC family protein; predicted not to be a transporter; repressed in core stress response; mutation confers hypersensitivity to amphotericin B
CXQ85_000329	1779.17	1601.98	1886.7	1567.74	1319.48	1473.44	orf19.290	KRE5	UDP-glucose:glycoprotein glucosyltransferase; 1,6-beta-D-glucan biosynthesis, hyphal growth, virulence in mouse IV model; partially complements S. cerevisiae kre5 mutant defects; flow biofilm repressed, Bcr1-repressed in RPMI a/a biofilms
CXQ85_005243	10010.7	8040.89	9648.07	6100.9	4884.9	5732.43	orf19.7363	KRE6	Essential beta-1,6-glucan synthase subunit; change in mRNA length, not abundance, at yeast-hypha transition; alkaline induced by Rim101, on cell wall regeneration; Spider biofilm induced; Bcr1-repressed in RPMI a/a biofilms
CXQ85_000062	5202.85	4326.53	4716.25	2182.24	2222.45	2163.3	orf19.5861	KRE9	Protein of beta-1,6-glucan biosynthesis; required for serum-induced hyphal growth; required for efficient utilization of galactose and for growth on glucose; similar to S. cerevisiae Kre9p and Knh1p; O-glycosylated by Pmt1p
CXQ85_003112	915.615	1194.92	1373.98	725.081	619.673	602.282	orf19.661	KRR1	Putative nucleolar protein; repressed benomyl treatment or in an azole-resistant strain that overexpresses MDR1; F-12/CO2 early biofilm induced
CXQ85_001870	3.59065	42.9314	11.0805	0.699885	0.510439	0.768216	orf19.6749	KRS1	Putative tRNA-Lys synthetase; repressed upon phagocytosis by murine macrophages; stationary phase enriched protein; Spider biofilm repressed
CXQ85_005289	4399.44	3501.29	2865.81	8219.45	8559.55	11330.4	orf19.4432	KSP1	Putative serine/threonine protein kinase; mRNA binds She3 and is localized to hyphal tips; mutation confers hypersensitivity to amphotericin B
CXQ85_001417	3146.3	3766.83	4380.82	1445.96	1317.95	1007.13	orf19.6131	KSR1	3-ketosphinganine reductase, catalyzes the second step in phytosphingosine synthesis
CXQ85_002331	510.769	667.821	622.521	167.972	236.333	207.418	orf19.2385	KTI12	Protein similar to S. cerevisiae Kti12p, which associates with Elongator complex; has a role in resistance to killer toxin; predicted Kex2p substrate; Hap43p-induced gene
CXQ85_003204	760.319	791.05	998.25	741.878	823.849	978.708	orf19.4494	KTR2	Mannosyltransferase; transcription elevated in chk1, nik1, and sln1 homozygous null mutants; fungal-specific (no human or murine homolog); possibly an essential gene, disruptants not obtained by UAU1 method
CXQ85_002495	10.7719	19.0806	13.0951	18.197	21.9489	12.2915	orf19.4475	KTR4	Mannosyltransferase; induced during cell wall regeneration; fungal-specific (no human or murine homolog); Bcr1-repressed in RPMI a/a biofilms
CXQ85_002592	3.59065	7.15523	3.02195	1.39977	1.02088	0.768216	orf19.7354	LAC1	Ceramide synthase; required for biosynthesis of ceramides with C18:0 fatty acids, which serve as precursors for glucosylsphingolipids; caspofungin induced
CXQ85_004402	9496.36	6399.16	8707.24	9104.81	9515.09	26031.8	orf19.3249	LAG1	Putative ceramide synthase component; Hap43p-repressed gene; amphotericin B repressed
CXQ85_002311	9403	8767.54	8633.7	955.343	1298.56	564.639	orf19.539	LAP3	Putative aminopeptidase; positively regulated by Sfu1; clade-associated gene expression; virulence-group-correlated expression; induced by alpha pheromone in SpiderM medium; Hap43-induced; Spider and flow model biofilm induced
CXQ85_002010	3.59065	4.77015	10.0732	3.49943	1.02088	3.84108	orf19.1628	LAP41	Putative aminopeptidase yscI precursor; mutant is viable; protein present in exponential and stationary growth phase yeast cultures; Spider biofilm repressed
CXQ85_003929	4659.76	4404.44	5885.74	3868.27	4186.11	5122.47	orf19.6561	LAT1	Putative dihydrolipoamide acetyltransferase component (E2) of pyruvate dehydrogenase complex; sumoylation target; Spider biofilm repressed
CXQ85_000812	7703.73	7722.88	8451.38	8379.72	7654.54	9082.62	orf19.5027	LCB2	Putative serine palmitoyltransferase component; mutation confers hypersensitivity to aureobasidin A
CXQ85_000411	2170.55	2949.54	2320.85	4687.83	4210.1	3649.8	orf19.5257	LCB4	Putative sphingosine kinase; Tac1p-regulated expression; rat catheter biofilm induced
CXQ85_003784	1165.16	944.49	805.852	959.543	911.644	1376.64	orf19.1260	LEA1	Predicted component of U2 snRNP; induced by alpha pheromone in SpiderM medium
CXQ85_005023	5667.83	5360.86	4595.37	8330.03	7513.66	9957.62	orf19.3542	LEM3	Putative membrane protein; mutation increases resistance to miltefosine; early-stage flow model biofilm induced
CXQ85_003890	3891.36	4073.71	4534.93	1049.13	1059.16	1176.91	orf19.7498	LEU1	3-isopropylmalate dehydratase; antigenic in humans; repressed in hyphae; alkaline repressed; upregulated by human whole blood or PMNs; regulated by Sef1, Sfu1, and Hap43; rat catheter biofilm induced, Spider biofilm repressed
CXQ85_000231	80.7895	71.5523	110.805	40.5933	46.9604	28.424	orf19.7080	LEU2	Isopropyl malate dehydrogenase; leucine biosynthesis; induced by human whole blood or PMNs; protein level decreases in stationary phase; GlcNAc-induced protein; flow model biofilm repressed
CXQ85_001458	4238.76	3205.54	2834.59	2695.96	1982.55	2462.9	orf19.4225	LEU3	Zn(II)2Cys6 transcription factor; predicted regulator branched-c ofhain amino acid biosynthesis genes; alkaline induced; induced by Mnl1 under weak acid stress; required for yeast cell adherence to silicone substrate; Spider biofilm induced
CXQ85_002924	7947	6705.24	5466.7	16310.8	15234.1	14145.9	orf19.6086	LEU4	Putative 2-isopropylmalate synthase; regulated by Nrg1, Mig1, Tup1, Gcn4; induced by human whole blood or PMNs; macrophage/pseudohyphal-repressed after 16h; Spider biofilm repressed
CXQ85_000346	640.033	710.753	486.533	1412.37	1536.42	1388.17	orf19.2117	LEU5	Putative mitochondrial carrier protein; Hap43-repressed; rat catheter biofilm induced
CXQ85_003174	2318.66	3026.66	3107.57	312.149	339.952	278.863	orf19.2795	LHP1	Ortholog(s) have RNA strand annealing activity, tRNA binding activity, role in tRNA 3'-trailer cleavage, endonucleolytic, tRNA folding and nucleolus, nucleoplasm localization
CXQ85_003247	10963.1	11535.8	11060.3	9119.5	9554.91	7041.47	orf19.5830	LHS1	Protein similar to S. cerevisiae Hsp70p; predicted Kex2p substrate; possibly essential, disruptants not obtained by UAU1 method; flow model biofilm repressed
CXQ85_003794	1700.17	1685.45	1450.53	2997.61	2942.17	3758.11	orf19.6511	LIG1	tRNA ligase; functional homolog of S. cerevisiae Trl1
CXQ85_001112	1407.53	1244.21	1597.6	2231.93	2237.25	1913.63	orf19.5798	LIG4	DNA ligase; mRNA detected in yeast-form and pseudohyphal cells, induced upon hyphal induction; suppresses S. cerevisiae ime1-1 mutant IME2 transcription defect; required for wild-type filamentous growth and wild-type pathogenesis
CXQ85_004474	139.138	159.8	154.119	42.693	37.7725	51.4705	orf19.4821	LIP1	Secreted lipase, member of a lipase gene family whose members are expressed differentially in response to carbon source and during infection; may have a role in nutrition and/or in creating an acidic microenvironment
CXQ85_003151	3011.65	3062.44	2553.54	1061.73	1043.34	947.979	orf19.5147	LMO1	Protein involved together with Dck1p and Rac1p in invasive filamentous growth and cell wall integrity; acts upstream of MAP kinase Cek1p; has similarity to human ELMO1
CXQ85_001181	57777.1	60821	65912.7	31034.3	28906.2	22214.5	orf19.6127	LPD1	Putative dihydrolipoamide dehydrogenase; soluble in hyphae; antigenic in human oral infection and murine systemic infection; macrophage-induced protein; protein present in exponential and stationary phase yeast cultures; Hap43p-repressed
CXQ85_000461	2453.31	2180.75	1489.82	4023.64	3298.46	5972.88	orf19.6544	LPI9	Protein phosphatase type 1 regulator; role in chromosome segregation, regulation of phosphoprotein phosphatase activity; rat catheter and Spider biofilm induced
CXQ85_002794	1243.26	1047.84	1796.04	2404.81	2679.8	3323.3	orf19.1881	LPT1	Lysophospholipid acyltransferase, involved in phospholipid remodeling; role in glycerophospholipid biosynthesis; rat catheter biofilm repressed
CXQ85_000960	12527.8	12683.8	9269.32	14085.2	12704.3	8483.41	orf19.7489	LRG1	Putative GTPase activator (GAP) for small GTPase Rho1p, involved in signaling pathway that controls morphogenesis in response to environmental signals
CXQ85_001604	182.225	144.695	331.407	778.272	914.707	182.067	orf19.6018	LRO1	Acyltransferase that catalyzes diacylglycerol esterification of phospholipids; role in lipid storage, triglyceride biosynthesis; flow model biofilm repressed
CXQ85_001272	32419.9	32210.5	29448.9	7124.83	7490.69	5905.28	orf19.3358	LSC1	Putative succinate-CoA ligase subunit; induced by high iron; fluconazole-induced; protein present in exponential and stationary growth phase yeast cultures; Spider biofilm repressed
CXQ85_000491	105.026	122.434	241.756	253.358	187.331	189.749	orf19.1860	LSC2	Putative succinate-CoA ligase beta subunit; regulated by Mig1, Tup1; induced in high iron; protein present in exponential and stationary growth phase yeast cells; Spider biofilm repressed
CXQ85_000085	39908.2	32264.5	41085.4	72488.5	75563.9	107334	orf19.3149	LSP1	Eisosome component with a predicted role in endocytosis; protein present in exponential and stationary growth phase yeast cultures; caspofungin repressed; biofilm induced; fungal-specific (no human/murine homolog); sumoylation target
CXQ85_000073	641.828	412.618	166.207	298.151	322.597	113.696	orf19.2238	LTE1	Protein similar to GDP/GTP exchange factors; repressed by alpha pheromone in SpiderM medium; flow model biofilm repressed
CXQ85_003652	20.6462	9.54031	11.0805	4.19931	16.334	28.424	orf19.5104	LTP1	Putative protein phosphatase of the PTP family (tyrosine-specific), similar to S. cerevisiae Ltp1p
CXQ85_004542	425.492	663.051	748.435	683.788	734.011	740.56	orf19.7650	LTV1	Putative GSE complex component; repressed by prostaglandins
CXQ85_004091	168.76	190.011	203.478	694.986	598.234	426.36	orf19.651	LYP1	Putative permease; amphotericin B induced; flucytosine repressed; possibly an essential gene, disruptants not obtained by UAU1 method
CXQ85_003263	809.691	927.795	868.306	666.291	538.003	782.044	orf19.1789.1	LYS1	Saccharopine dehydrogenase (biosynthetic); enzyme of alpha-aminoadipate lysine biosynthesis pathway; functionally complements S. cerevisiae lys1 mutation; fungal-specific (no human or murine homolog)
CXQ85_000967	1087.07	937.335	1168.49	465.424	338.931	301.909	orf19.2525	LYS12	Homoisocitrate dehydrogenase; catalyzes 4th step in the alpha-aminoadipate pathway of lysine biosynthesis; clade-associated gene expression; protein level decreases in stationary phase cultures; Spider biofilm repressed
CXQ85_003020	3437.15	4001.36	3138.8	4531.06	4065.14	4245.16	orf19.4776	LYS143	Zn(II)2Cys6 transcription factor; ortholog of S. cerevisiae Lys14 involved in the regulation of lysine biosynthesis genes
CXQ85_002211	0.897661	0.795025	0	8.39862	0.510439	0.768216	orf19.5380	LYS144	Zn(II)2Cys6 transcription factor; has similarity to S. cerevisiae Lys14, involved in the regulation of lysine biosynthesis genes
CXQ85_003326	8057.41	6140.78	6099.3	9750.1	6271.25	6858.63	orf19.2970	LYS2	Heterodimeric alpha-aminoadipate reductase large subunit; lysine biosynthesis; predicted binding sites for AMP and alpha-aminoadipate; inhibited by lys or thialysine; regulated by Gcn2 and Gcn4; Spider biofilm induced, flow model repressed
CXQ85_000032	1502.69	1624.24	1273.25	1524.35	1399.62	1270.63	orf19.772	LYS21	Homocitrate synthase, major isoform; lysine biosynthesis; expression increased in a fluconazole-resistant isolate; colony morphology-related gene regulation by Ssn6; ketoconazole-repressed; regulated by Gcn2, Gcn4, Hap43
CXQ85_005410	2267.49	2337.37	2665.36	2108.75	1722.22	2360.73	orf19.4506	LYS22	Homocitrate synthase, minor isoform; repressed by nitric oxide and by hypoxia; protein level decreases in stationary phase cultures; induced by ketoconazole, Spider biofilm induced; flow model biofilm repressed
CXQ85_001754	1646.31	1878.65	1386.07	469.623	459.395	311.128	orf19.3846	LYS4	Homoaconitase; regulated by Gcn4, Gcn2; induced in response to amino acid starvation (3-AT); induced by human whole blood or PMNs; Hap43-repressed; flow model and Spider biofilm repressed
CXQ85_002470	560.141	411.028	296.151	649.493	560.972	596.904	orf19.6304	LYS5	Phosphopantetheinyl transferase; enzyme of lysine biosynthesis; modifies, and thereby activates, Lys2p alpha-aminoadipate reductase; functional homolog of S. cerevisiae Lys5p
CXQ85_005132	1507.17	1554.27	1478.74	993.137	1010.67	839.66	orf19.7448	LYS9	Saccharopine dehydrogenase; lysine biosynthesis; soluble protein in hyphae; amphotericin B repressed; Gcn4-regulated; colony morphology-related gene regulation by Ssn6; protein present in exponential and stationary growth phase yeast
CXQ85_002773	0.897661	0.795025	0	0.699885	72.9928	2.30465	orf19.7068	MAC1	Copper fist transcription factor; regulator of CTR1 copper transporter; induces CTR1 in low-copper conditions; required for copper regulation of SOD1 and SOD3; Spider biofilm induced
CXQ85_000500	760.319	778.33	861.255	551.509	630.392	593.063	orf19.1040	MAD2	Protein required for the spindle assembly checkpoint of the cell cycle; necessary for survival in host cell macrophages and for virulence in a mouse model of systemic candidiasis
CXQ85_000852	11497.2	13854.1	12012.2	2556.68	2580.78	1970.47	orf19.3419	MAE1	Malic enzyme, mitochondrial; transcription regulated by Mig1, Tup1; colony morphology-related gene regulation by Ssn6; Hap43-repressed; Spider biofilm repressed
CXQ85_000091	639.135	915.869	906.584	636.196	870.809	633.778	orf19.5500	MAK16	Putative constituent of 66S pre-ribosomal particles; Hap43-induced; repressed by prostaglandins; Spider biofilm induced
CXQ85_000446	2744.15	2865.27	3724.05	716.682	960.646	865.012	orf19.5912	MAK21	Putative 66S pre-ribosomal particle subunit; mutation confers hypersensitivity to tubercidin (7-deazaadenosine)
CXQ85_003999	2.69298	4.77015	5.03658	10.4983	12.761	22.2783	orf19.4548	MAK32	Putative protein involved in the structural stability of L-A double-stranded RNA-containing particles; downregulated upon adherence to polystyrene
CXQ85_005025	1102.33	1555.86	1711.43	4561.85	5304.99	6483.75	orf19.3540	MAK5	Putative nucleolar DEAD-box RNA helicase; oxidative stress-repressed via Cap1; repressed by prostaglandins
CXQ85_002653	3534.99	3551.38	2621.04	3106.09	2946.76	2782.48	orf19.3981	MAL31	Putative high-affinity maltose transporter; transcript is upregulated in clinical isolates from HIV+ patients with oral candidiasis; alkaline induced; Spider biofilm induced
CXQ85_004484	5029.6	4489.51	4756.54	3774.48	3738.46	4387.28	orf19.7187	MAM33	Putative mitochondrial acidic matrix protein; regulated by Ssn6p; protein present in exponential and stationary growth phase yeast cultures
CXQ85_001285	5780.94	6930.24	7288.94	2210.94	2213.77	1861.39	orf19.3026	MAS1	Putative mitochondrial processing protease; Hap43-repressed; transcript regulated by Nrg1; oxidative stress-induced via Cap1
CXQ85_003093	2026.02	2066.27	2288.62	2618.97	2185.19	2742.53	orf19.6295	MAS2	Putative processing peptidase, catalytic (alpha) subunit; protein level decreases in stationary phase cultures
CXQ85_002319	15263.8	14181.7	18217.3	14570.9	16024.7	16603.5	orf19.3294	MBF1	Putative transcriptional coactivator; caspofungin repressed; involved in virulence
CXQ85_005163	3561.02	3448.82	3424.87	6446.64	6708.19	7087.56	orf19.5855	MBP1	Putative component of the MBF transcription complex involved in G1/S cell-cycle progression; non-periodic mRNA expression; predicted, conserved MBF binding sites upstream of G1/S-regulated genes
CXQ85_002460	3185.8	3617.37	3865.07	1568.44	1713.54	2389.15	orf19.5995	MCA1	Putative metacaspase, cysteine protease involved in apoptosis in response to stresses; has similarity to S. cerevisiae Mca1p; fungal-specific (no human or murine homolog); farnesol-induced
CXQ85_002897	1346.49	1629.8	1013.36	1483.76	1389.93	972.562	orf19.7634	MCD1	Alpha-kleisin cohesin complex subunit; for sister chromatid cohesion in mitosis and meiosis; repressed by alpha pheromone in SpiderM medium; periodic cell-cycle expression; Hap43-repressed; rat catheter and Spider biofilm repressed
CXQ85_004750	2289.04	3201.57	2978.63	1021.83	1177.58	596.136	orf19.5244	MCD4	Protein of major facilitator superfamily; has phosphodiesterase/nucleotide pyrophosphatase domain; similar to S. cerevisiae Mcd4p, which acts in GPI anchor biosynthesis; possibly an essential gene, disruptants not obtained by UAU1 method
CXQ85_002830	1911.12	2181.55	1895.77	2133.25	2439.9	2562.77	orf19.2570	MCI4	Putative NADH-ubiquinone dehydrogenase; Hap43p-repressed gene
CXQ85_003332	383.301	443.624	876.365	311.449	239.396	149.802	orf19.7025	MCM1	Transcription factor; regulator of hyphal growth; may act with Wor1p; canonical and non-canonical binding sites; MADS domain DNA-binding motif; similar to S. cerevisiae Mcm1p; greater expression in white than opaque cells; intron in 5'-UTR
CXQ85_000832	0	3409.07	3036.05	2483.19	1138.28	476.294	orf19.4354	MCM2	Phosphorylated protein of unknown function; transcription is periodic with a peak at M/G1 phase of the cell cycle
CXQ85_001944	646.316	1149.61	952.92	680.988	225.614	160.557	orf19.1901	MCM3	Putative DNA replication protein; periodic mRNA expression, peak at cell-cycle M/G1 phase; Spider biofilm induced
CXQ85_002758	8.07895	18.2856	21.1536	2.09966	0.510439	0.768216	orf19.2611	MCM6	Putative MCM DNA replication initiation complex component; mRNA expression peak at cell-cycle M/G1 phase; regulated by tyrosol and cell density; repressed by alpha pheromone in SpiderM medium; Hap43-induced gene
CXQ85_003711	18369.7	18002.6	21877.9	11587.3	11343.5	14519.3	orf19.3507	MCR1	NADH-cytochrome-b5 reductase; soluble in hyphae; alkaline downregulated; farnesol, ketoconazole or flucytosine induced; protein present in exponential and stationary growth phase yeast; YNB biofilm induced; rat catheter biofilm repressed
CXQ85_000485	129.263	201.936	182.324	202.267	260.834	232.001	orf19.6643	MCT1	Putative malonyl-CoA acyl carrier protein acyltransferase
CXQ85_000907	6302.48	6995.43	9626.91	8943.13	8743.82	10624.4	orf19.7481	MDH1	Mitochondrial malate dehydrogenase; regulated by Mig1, Tup1, white-opaque switch, phagocytosis; induced in high iron; antigenic during murine and human infection; repressed in Spider biofilms by Bcr1, Tec1, Ndt80, Rob1, Brg1
CXQ85_000977	24138.1	24140.2	23077.6	8545.6	7713.75	9097.99	orf19.4602	MDH1-1	Predicted malate dehydrogenase precursor; macrophage-induced transcript; protein present in exponential and stationary growth phase yeast cultures; Spider biofilm repressed
CXQ85_003513	10651.7	8782.65	8643.77	4006.84	4159.06	7354.13	orf19.5323	MDH1-3	Predicted malate dehydrogenase; farnesol regulated; protein present in exponential and stationary growth phase yeast; Hap43p-repressed gene
CXQ85_003666	345.6	292.569	230.675	237.261	299.628	429.433	orf19.3574	MDJ2	Predicted component of the mitochondrial import motor; involved in protein import into mitochondrial matrix; early-stage flow model biofilm induced
CXQ85_002071	4878.79	4845.68	4684.02	7198.32	7067.03	7733.63	orf19.2615	MDL1	Putative mitochondrial, half-size MDR-subfamily ABC transporter
CXQ85_002299	1114	1037.51	934.789	1324.88	1242.41	1199.95	orf19.184	MDM10	Predicted component of the mitochondrial sorting and assembly machinery (SAM complex) and ER-mitochondria encounter structure (ERMES) complex with a role in protein import into mitochondria
CXQ85_000822	1110.41	833.982	836.072	908.451	969.324	1408.14	orf19.6900	MDM12	Ortholog(s) have intermembrane lipid transfer activity, phosphatidylcholine binding, phosphatidylethanolamine binding, phosphatidylglycerol binding activity
CXQ85_001809	288.149	219.427	273.99	611	570.671	1124.67	orf19.1826	MDM34	Putative zinc finger transcription factor; macrophage-downregulated; flow model biofilm induced; flow model and Spider biofilm induced
CXQ85_004685	533.211	765.61	858.233	755.876	589.047	129.829	orf19.5604	MDR1	Plasma membrane MDR/MFS multidrug efflux pump; methotrexate is preferred substrate; overexpression in drug-resistant clinical isolates confers fluconazole resistance; repressed in young biofilms; rat catheter biofilm induced
CXQ85_003603	6262.98	5545.3	4486.58	7810.02	7052.74	8549.48	orf19.6760	MDS3	TOR signaling pathway component; required for growth and hyphal formation at alkaline pH, for full virulence in a mouse model of systemic infection and for SD and Spider medium biofilm formation; role in chlamydospore formation
CXQ85_004660	464.989	532.667	280.034	2176.64	1733.45	1544.88	orf19.5919	MEA1	Protein similar to A. nidulans MesA, which is involved in localization of actin cables; Hap43p-induced gene
CXQ85_003213	631.954	686.902	1113.08	880.456	848.35	503.182	orf19.1283	MEC1	Cell cycle checkpoint protein with a role in genome integrity; RNA abundance regulated by tyrosol and cell density
CXQ85_003223	9.87428	9.54031	13.0951	22.3963	12.2505	16.9008	orf19.5485	MEC3	Putative DNA damage and meiotic pachytene checkpoint protein; increased transcription is observed upon benomyl treatment
CXQ85_003663	1244.16	1236.26	1403.19	1351.48	1358.28	1807.61	orf19.826	MED1	RNA polymerase II mediator complex subunit; RNA polymerase II transcription cofactor
CXQ85_002088	570.913	693.262	411.992	1032.33	917.769	984.853	orf19.5268	MED10	RNA polymerase II mediator complex subunit; possibly an essential gene, disruptants not obtained by UAU1 method
CXQ85_000820	418.31	409.438	343.495	674.689	512.481	694.468	orf19.6909	MED11	Subunit of the RNA polymerase II mediator complex
CXQ85_002292	5859.93	5523.84	3364.43	12208.1	12398.6	10623.7	orf19.4348	MED14	RNA polymerase II mediator complex subunit
CXQ85_003701	1289.94	1228.31	1131.22	1940.08	2076.98	2166.37	orf19.3055	MED17	Putative RNA polymerase II mediator complex subunit; possibly an essential gene, disruptants not obtained by UAU1 method
CXQ85_002372	764.808	1016.84	479.482	1603.44	1571.13	1323.64	orf19.4091	MED18	RNA polymerase II mediator complex subunit; rat catheter biofilm repressed
CXQ85_000748	27.8275	47.7015	29.2122	23.7961	29.6055	26.1194	orf19.3421.1	MED19	RNA polymerase II mediator complex subunit
CXQ85_002689	249.55	319.6	198.441	329.646	419.581	380.267	orf19.2711.1	MED20	Subunit of the RNA polymerase II mediator complex; involved in control of filamentous growth and Spider biofilm formation; rat catheter biofilm repressed
CXQ85_003721	0	0	0	0	1419.02	0	orf19.7548	MED21	Ortholog(s) have RNA polymerase II repressing transcription factor binding, transcription coactivator activity, transcription corepressor activity
CXQ85_003403	427.287	406.258	242.763	503.917	376.194	423.287	orf19.4415	MED3	RNA polymerase II mediator complex subunit
CXQ85_002796	986.53	1049.43	848.16	1998.17	1944.26	2256.25	orf19.1878	MED4	RNA polymerase II core mediator complex subunit
CXQ85_005136	1.79532	0.795025	1.00732	1.39977	1.02088	2.30465	orf19.232	MED7	Subunit of the RNA polymerase II mediator complex
CXQ85_005405	563.731	525.512	461.351	679.588	677.863	803.554	orf19.4497	MED8	Ortholog(s) have RNA polymerase II proximal promoter sequence-specific DNA binding, TBP-class protein binding, structural molecule activity, transcription corepressor activity
CXQ85_001616	772.887	721.088	612.448	467.523	444.082	593.831	orf19.7165	MED9	RNA polymerase II mediator complex subunit; Hap43p-repressed gene
CXQ85_002004	1549.36	2749.2	3313.06	2002.37	1559.39	1036.32	orf19.1614	MEP1	Ammonium permease; Mep1 more efficient permease than Mep2, Mep2 has additional regulatory role; 11 predicted transmembrane regions; low mRNA abundance; hyphal downregulated; flow model biofilm induced
CXQ85_003782	74.5059	61.217	111.812	256.158	188.352	87.5767	orf19.5672	MEP2	Ammonium permease and regulator of nitrogen starvation-induced filamentation; 11 predicted transmembrane regions; in low nitrogen cytoplasmic C-terminus activates Ras/cAMP and MAPK signal transduction pathways to induce filamentation
CXQ85_004251	9120.24	8511.54	7563.93	8504.3	8926.05	7480.12	orf19.3955	MES1	Cytoplasmic methionyl-tRNA synthetase; zinc-binding motif; ribosomal subunits, translation factors, tRNA synthetases are downregulated upon phagocytosis by murine macrophage; protein present in exponential and stationary phase yeast
CXQ85_004977	395.869	594.679	631.587	625.697	426.217	456.32	orf19.5811	MET1	Putative uroporphyrin-3 C-methyltransferase, methionine biosynthesis enzyme; upregulated by human whole blood or polymorphonuclear (PMN) cells; Hog1p-induced; fungal-specific (no human or murine homolog); Hap43p-repressed
CXQ85_003588	1230.69	2030.5	1960.24	771.273	561.993	253.511	orf19.4076	MET10	Sulfite reductase; role in sulfur amino acid metabolism; induced by human whole blood or PMNs; Hog1-induced; possibly adherence-induced; flow model, Spider model, F-12/CO2 biofilm induced
CXQ85_000328	4435.35	3761.27	4322.39	3649.2	2770.15	2575.06	orf19.288	MET13	Putative methionine biosynthesis protein; ketoconazole-induced; amphotericin B repressed; Spider biofilm repressed
CXQ85_002343	533.211	531.077	418.036	214.865	193.967	150.57	orf19.946	MET14	Putative adenylylsulfate kinase; predicted role in sulfur metabolism; possibly adherence-induced; protein present in exponential and stationary growth phase yeast; F-12/CO2 biofilm induced
CXQ85_003556	747.752	794.23	746.421	1518.75	1773.27	1280.62	orf19.5645	MET15	O-acetylhomoserine O-acetylserine sulfhydrylase; sulfur amino acid synthesis; immunogenic; Hog1, adherence-induced; brown color of mutant in Pb(2+) medium a visual selection; chlamydospore formation induced, F-12/CO2 biofilm induced
CXQ85_000671	673.246	743.349	890.467	690.087	622.736	645.302	orf19.3106	MET16	Putative 3'-phosphoadenylsulfate reductase; sulfur amino acid metabolism; reports differ on regulation during biofilm formation; fungal-specific; possibly an essential gene, disruptants not obtained by UAU1 method; Hap43p-repressed gene
CXQ85_000188	2196.58	2519.44	1976.35	2576.28	2334.24	2535.11	orf19.1706	MET18	Putative protein with a predicted role in nucleotide excision repair (NER) and RNA polymerase II (RNAP II) transcription; Plc1p-regulated
CXQ85_003334	789.942	911.099	1201.73	10676	10017.4	6805.63	orf19.7046	MET28	Predicted bZIP domain-containing transcription factor; protein induced during the mating process; possibly essential, disruptants not obtained by UAU1 method; Hap43-repressed; rat catheter biofilm induced
CXQ85_005155	60.1433	56.4468	58.4243	79.087	63.2944	65.2984	orf19.5025	MET3	ATP sulfurlyase; sulfate assimilation; repressed by Met, Cys, Sfu1, or in fluconazole-resistant isolate; Hog1, caspofungin, white phase-induced; induced on biofilm formation, even in presence of Met and Cys; Spider, F-12/CO2 biofilm induced
CXQ85_000565	1275.58	1168.69	1563.35	3362.95	3564.4	4178.33	orf19.5312	MET4	Putative transcription coactivator; predicted role in sulfur amino acid metabolism; required for yeast cell adherence to silicone substrate; Spider biofilm induced
CXQ85_000354	13611.2	12046.2	23116.9	17391.4	8594.77	2744.07	orf19.2551	MET6	Essential 5-methyltetrahydropteroyltriglutamate-homocysteine methyltransferase (cobalamin-independent methionine synthase); antigenic in murine/human systemic infection; heat shock, estrogen, GCN-induced; Spider biofilm repressed
CXQ85_001688	493.714	340.271	370.692	164.473	338.931	304.982	orf19.6938	MEU1	Putative methylthioadenosine phosphorylase; protein level decreases in stationary phase cultures
CXQ85_001840	3618.47	4073.71	3346.3	3378.35	3902.31	2927.67	orf19.488	MEX67	Nuclear export protein; has NTF2-like domain; interacts with Mtr2p via the NTF2-like domain
CXQ85_000935	10.7719	4.77015	11.0805	12.5979	15.8236	6.91395	orf19.4481	MFALPHA	Alpha factor mating pheromone precursor; three copies of pheromone that are proteolytically processed by Kex2p and possibly by Orf19.5851p; required for alpha cells to mate; expressed specifically in opaque phase MTLalpha/MTLalpha cells
CXQ85_000558	1863.55	1469.21	1360.88	1802.9	1409.32	2004.28	orf19.3603	MFG1	Regulator of filamentous growth; required for biofilm formation, virulence; interacts with Flo8 and Mss11
CXQ85_000971	6908.4	6486.61	5846.46	1976.48	2194.89	3079.01	orf19.2524	MGE1	Putative mitochondrial matrix cochaperone; overexpression increases resistance to fluconazole; macrophage/pseudohyphal-repressed
CXQ85_000064	1498.2	1409.58	1231.95	809.067	862.642	1342.84	orf19.2956	MGM101	Putative mitochondrial genome maintenance protein; fungal-specific (no human or murine homolog); mutation confers hypersensitivity to tubercidin (7-deazaadenosine)
CXQ85_003084	13706.4	10635.1	10484.1	28076.6	25824.1	53971	orf19.6621	MHP1	Protein similar to S. cerevisiae Mhp1p, which is involved in microtubule stabilization; transposon mutation affects filamentous growth; possibly transcriptionally regulated upon hyphal formation; possibly an essential gene (by UAU1 method)
CXQ85_003315	1530.51	2063.89	2130.47	1762.31	1816.14	1836.81	orf19.2977	MIA40	Predicted component of the mitochondrial intermembrane space import machinery; Hap43p-repressed gene
CXQ85_002086	7536.77	8204.66	6313.85	12895.4	12214.3	15498.8	orf19.3212	MID1	Putative stretch-activated Ca2+ channel of the high affinity calcium uptake system; role in thigmotropism; decreased transcription is observed upon fluphenazine treatment or in an azole-resistant strain with CDR1 and CDR2 overexpression
CXQ85_002699	5799.79	5288.51	5450.58	9922.27	9331.34	14556.9	orf19.4318	MIG1	C2H2 transcription factor; repressor; regulates genes for carbon source utilization; Tup1-dependent and independent functions; hyphal, Hap43 and caspofungin repressed; Spider and flow model biofilm induced
CXQ85_002207	1535.9	1608.34	1253.1	2122.05	2152.52	1562.55	orf19.3071	MIH1	Putative protein phosphatase of the PTP family (tyrosine-specific); ortholog of S. cerevisiae Mih1; mRNA binds She3
CXQ85_004942	9.87428	11.9254	10.0732	13.9977	10.2088	23.8147	orf19.542.2	MIM1	Predicted mitochondrial protein involved in outer membrane protein import; rat catheter biofilm repressed
CXQ85_004741	2408.43	3510.83	3022.95	1368.28	1274.57	997.145	orf19.4885	MIR1	Putative mitochondrial phosphate transporter; caspofungin repressed; expression is increased in a fluconazole-resistant isolate; induced upon adherence to polystyrene
CXQ85_000486	11602.3	10146.1	12158.3	11229	5461.19	2353.05	orf19.2364	MIS11	Predicted mitochondrial C1-tetrahydrofolate synthase precursor; putative protein of glycine catabolism; repressed by Efg1; fluconazole-induced; stationary phase enriched protein; rat catheter and Spider biofilm repressed
CXQ85_002049	7081.65	6703.65	7132.8	3940.35	3772.14	5391.34	orf19.7523	MKC1	MAP kinase; role in biofilm formation, contact-induced invasive filamentation, systemic virulence in mouse, cell wall structure/maintenance, caspofungin response; phosphorylated on surface contact, membrane perturbation, or cell wall stress
CXQ85_001090	6856.34	6181.32	4825.04	2043.66	1701.29	1364.35	orf19.6889	MKK2	Ortholog of S. cerevisiae Mkk2; MAP kinase kinase involved in signal transduction; macrophage-downregulated; mutants are viable and hypersensitive to caspofungin
CXQ85_002423	919.205	829.212	689.004	1329.78	1153.59	1375.88	orf19.7257	MLH3	Ortholog(s) have role in meiotic mismatch repair, reciprocal meiotic recombination and MutLgamma complex, nucleus localization
CXQ85_002035	15.2602	8.74528	7.05121	18.197	40.3247	112.16	orf19.4683	MLP1	Ortholog(s) have ribonucleoprotein complex binding activity
CXQ85_002272	10550.2	9476.7	13731.7	20083.9	20071	26515	orf19.4833	MLS1	Malate synthase; glyoxylate cycle enzyme; no mammalian homolog; regulated upon white-opaque switch; phagocytosis, strong oxidative stress induced; stationary phase enriched; flow model biofilm repressed; rat catheter, Spider biofilm induced
CXQ85_003803	84.3802	96.9931	260.895	107.082	103.109	36.1062	orf19.5100	MLT1	Vacuolar membrane transporter; MRP subfamily of ABC family; may transport organic anions conjugated to glutathione, glucuronate, or sulfate; needed for virulence in mouse peritonitis; Spider biofilm induced; flow model biofilm repressed
CXQ85_003445	190.304	210.682	100.732	1083.42	1090.3	519.314	orf19.6220.3	MMD1	Mitochondrial protein; possibly required for transamination of isoleucine; macrophage-downregulated protein abundance; rat catheter and Spider biofilm repressed
CXQ85_004239	1042.18	942.9	736.348	1072.92	1095.91	1706.98	orf19.4187	MMM1	Subunit of ER-mitochondrion tether ERMES complex, required for evasion of host immune response
CXQ85_000954	1362.65	1505.78	1105.03	746.777	725.334	694.468	orf19.7413	MMS21	Putative MMS21-SMC5-SMC6 complex component
CXQ85_001130	1769.29	2263.44	1835.33	1276.59	1303.66	878.839	orf19.7494	MMS22	Putative adapter subunit of E3 ubiquitin ligase complex, acts with cullin subunit Rtt101p in response to DNA damage; cell-cycle regulated periodic mRNA expression
CXQ85_001444	13116.6	11045.3	9264.28	8360.13	7954.68	8710.8	orf19.6121	MNL1	Transcription factor; induces transcripts of stress response genes via SLE (STRE-like) elements; required for adaptation to weak acid stress; activates a subset of the genes that are repressed by Nrg1
CXQ85_003506	98.7428	58.0369	101.739	44.0928	46.4499	10.755	orf19.5658	MNN10	Alpha-1,6-mannosyltransferase involved in biosynthesis and organization of cell wall polysaccharides
CXQ85_001169	5711.82	5818	4384.84	3135.49	3205.05	2618.08	orf19.2927	MNN11	Ortholog(s) have alpha-1,6-mannosyltransferase activity, role in cell wall mannoprotein biosynthetic process, protein N-linked glycosylation and alpha-1,6-mannosyltransferase complex localization
CXQ85_003157	9885.95	7721.29	10079.2	1145.01	673.269	1160.01	orf19.4900	MNN12	Predicted alpha-1,3-mannosyltransferase activity with a role in protein glycosylation
CXQ85_001674	728.901	442.829	589.28	662.091	1363.89	1304.43	orf19.6996	MNN14	Predicted alpha-1,3-mannosyltransferase activity with a role in protein glycosylation; Hap43-repressed; Spider biofilm induced
CXQ85_004138	1988.32	1877.06	1534.14	1599.94	1302.13	1696.99	orf19.753	MNN15	Putative alpha-1,3-mannosyltransferase; predicted role in protein O-linked glycosylation; Spider biofilm induced
CXQ85_001924	1033.21	1252.17	967.023	1145.01	929.509	693.699	orf19.2347	MNN2	Alpha-1,2-mannosyltransferase; similar to S. cerevisiae Mnn2; role in cell wall integrity, temperature sensitivity; iron utilization in low iron; Tn mutation affects filamentous growth; filament induced; increased chitin exposes beta-glucan
CXQ85_003233	4703.75	4293.14	3355.37	5197.35	4306.57	4212.9	orf19.1011	MNN21	Ortholog(s) have alpha-1,2-mannosyltransferase activity, role in cell wall mannoprotein biosynthetic process and Golgi apparatus localization
CXQ85_004805	3586.16	3619.75	3076.34	5085.37	4697.06	3693.58	orf19.1995	MNN24	Alpha-1,2-mannosyltransferase; required for normal cell wall mannan content
CXQ85_001182	4642.71	4354.35	4999.31	1686.72	1786.03	1097.78	orf19.6692	MNN26	Putative alpha-1,2-mannosyltransferase; mutant sensitive to calcofluor, SDS and growth at 42 deg; present in detergent-resistant membrane fraction (possible lipid raft component); predicted N-terminal acetylation and transmembrane helix
CXQ85_002708	3402.14	3336.72	3045.11	2425.8	1901.9	1647.82	orf19.2881	MNN4	Regulator of mannosylphosphorylation of N-linked mannans to cell wall proteins; no role in virulence or normal interaction with macrophages; mutant induces inflammatory cytokines in dendritic cells; rat catheter and Spider biofilm induced
CXQ85_001142	7758.49	7090.83	5526.13	1975.78	1706.91	1617.1	orf19.5557	MNN4-4	Mannosyltransferase; transcript upregulated in Ssk1 response regulator mutant or in nik1 null mutant, but not in chk1 or sln1 null mutants; pheromone induced; Spider biofilm induced
CXQ85_001906	4008.96	3367.73	3381.56	3322.35	3431.17	2396.83	orf19.7383	MNN9	Protein of N-linked outer-chain mannan biosynthesis; mutant has defective cell wall; required for wild-type hyphal growth; mutant is hygromycin B sensitive and vanadate resistant; has N-terminal membrane-spanning segment (positions 18-34)
CXQ85_002194	5464.96	5378.35	4839.14	9379.86	9199.13	9429.09	orf19.5667	MNR2	Putative ion transporter; fungal-specific (no human or murine homolog)
CXQ85_001897	10850.9	9243.76	11612.3	3114.49	2200.5	2252.41	orf19.1665	MNT1	Alpha-1,2-mannosyl transferase; predicted type II Golgi membrane protein; adds 2nd mannose during cell-wall mannoprotein biosynthesis; required for wild-type virulence and adherence to epithelial cells; Hap43-induced
CXQ85_001898	5253.11	4950.62	4834.11	4461.07	4404.58	5906.81	orf19.1663	MNT2	Alpha-1,2-mannosyl transferase; adds 3rd mannose in cell-wall mannoprotein biosynthesis; partially redundant with Mnt1; role in adherence and virulence; expressed in yeast and hyphae; fungal-specific; Hap43-induced; Spider biofilm induced
CXQ85_003234	230.699	214.657	200.456	405.233	338.421	344.161	orf19.1010	MNT3	Mannosyltransferase; transcription elevated in cyr1, chk1, nik1, and sln1 homozygous null mutants; fungal-specific (no human or murine homolog)
CXQ85_002485	973.963	873.733	849.167	1307.39	1274.57	767.448	orf19.6313	MNT4	Predicted alpha-1,3-mannosyltransferase with a role in protein glycosylation; induced in low iron
CXQ85_001643	710.05	771.175	604.389	1080.62	1385.33	935.687	orf19.5528	MOB1	Putative mitotic exit network component; periodic mRNA expression, peak at cell-cycle G2/M phase
CXQ85_003296	691.199	618.53	635.616	639.695	579.348	681.408	orf19.6044	MOB2	Mob1/phocein domain protein of RAM signaling network; cell wall integrity; role in cell separation, cortical actin polarization; required for hyphal growth; phosphorylated by Cdc28 on hyphal induction; activates Cbk1; mRNA binds She3
CXQ85_000811	570.015	534.257	800.816	1562.84	1318.46	1018.65	orf19.5029	MODF	Ortholog(s) have mitochondrion localization
CXQ85_003631	31.4182	51.6767	69.5048	1059.63	1148.49	1355.9	orf19.3369	MOH1	Ortholog of S. cerevisiae Moh1, essential for staionary phase growth; induced by alpha pheromone in SpiderM medium and by Mnl1 under weak acid stress; possibly essential (UAU1 method); flow model biofilm induced; Spider biofilm induced
CXQ85_004501	961.395	1194.92	1209.79	584.404	838.141	965.648	orf19.4939	MON2	Peripheral membrane protein; role in endocytosis and vacuole integrity; flow model and rat catheter biofilm repressed
CXQ85_004854	17984.6	16816.4	19016.1	6197.48	7365.63	4901.22	orf19.1779	MP65	Cell surface mannoprotein; cell-wall glucan metabolism, adhesion; adhesin motif; O-glycosylation; induced by heat, germ tube formation, wall regeneration; mycelial antigen; diagnostic marker; fluconazole-repressed; Spider biofilm induced
CXQ85_001114	191.202	346.631	1019.4	1546.75	2194.89	317.273	orf19.2919	MPH1	Protein similar to S. cerevisiae Mph1p, which is a DNA helicase involved in DNA repair; induced under hydroxyurea treatment
CXQ85_004617	745.957	1280.79	1462.62	762.875	1049.97	1171.53	orf19.1915	MPP10	Putative SSU processome and 90S preribosome component; repressed in core stress response; repressed by prostaglandins
CXQ85_004009	1559.24	1971.66	1082.86	2208.14	1929.46	1459.61	orf19.7293	MPS1	Monopolar spindle protein, putative spindle assembly checkpoint kinase; essential for growth; involved in oxidative stress response; periodic mRNA expression, peak at cell-cycle S/G2 phase
CXQ85_004032	1240.57	1648.88	1401.18	988.238	984.126	686.017	orf19.4991	MPT5	Putative RNA-binding protein; Hap43p-repressed gene; protein induced during the mating process
CXQ85_001333	3467.67	3504.47	3844.92	769.874	662.039	737.488	orf19.1149	MRF1	Putative mitochondrial respiratory protein; induced by farnesol, benomyl, nitric oxide, core stress response; oxidative stress-induced via Cap1; stationary-phase enriched protein; Spider biofilm induced
CXQ85_000678	403.948	373.662	486.533	453.526	405.289	529.301	orf19.947	MRP17	Predicted mitochondrial ribosomal protein
CXQ85_000643	785.454	973.906	844.13	853.86	940.229	1444.25	orf19.4023	MRP2	Protein similar to S. cerevisiae Mrp2p, which is a component of the small subunit of the mitochondrial ribosome; transposon mutation affects filamentous growth
CXQ85_001247	4859.94	5262.27	5117.16	1548.15	1758.46	1597.89	orf19.3350	MRP20	Component of mitochondrial ribosome; decreased expression in hyphae compared to yeast-form cells
CXQ85_000221	1771.09	2459.01	2211.06	699.885	804.452	659.898	orf19.7203	MRP7	Mitochondrial ribosomal protein of the large subunit; rat catheter biofilm induced
CXQ85_001536	6098.71	6138.39	5438.5	2077.96	2654.79	2254.71	orf19.3532	MRPL10	Putative mitochondrial large subunit ribosomal protein; colony morphology-related gene regulation by Ssn6
CXQ85_003640	281.866	299.725	336.443	73.4879	80.6494	50.7023	orf19.6231	MRPL19	Putative ribosomal protein; induced upon adherence to polystyrene; Spider biofilm repressed
CXQ85_003995	1343.8	1430.25	1570.4	935.047	893.779	975.635	orf19.3064	MRPL27	Putative 60S ribosomal protein L27, mitochondrial precursor
CXQ85_005300	33.2135	51.6767	57.417	0.699885	1.02088	0.768216	orf19.5064	MRPL3	Ribosomal protein of the large subunit, mitochondrial; repressed in core stress response; protein present in exponential and stationary growth phase yeast cultures
CXQ85_001836	2800.7	3121.27	3634.39	8353.13	6965.45	9253.16	orf19.484	MRPL40	Putative mitochondrial ribosomal protein; Spider biofilm repressed
CXQ85_000911	19.7486	44.5214	51.3731	110.582	282.273	17.669	orf19.7486	MRPL6	Putative mitochondrial ribosomal protein
CXQ85_001415	3537.68	4115.85	3394.65	1268.19	1394.01	1498.02	orf19.6129	MRPL8	Mitochondrial 60S ribosomal protein subunit; Hap43p-repressed gene
CXQ85_004639	1416.51	1716.46	1728.55	1088.32	1283.24	990.999	orf19.5230	MRPS9	Mitochondrial ribosomal protein S9; has N-terminal mitochondrial targeting signal and an S9 consensus motif; overexpression in S. cerevisiae causes respiratory defect that is reversible upon cessation of C. albicans gene expression
CXQ85_000517	2790.83	3127.63	2921.22	2292.82	1876.88	1471.9	orf19.6182	MRR2	Zn(II)2Cys6 transcription factor involved in regulation of multidrug resistance via control of CDR1 expression; mutants display decreased colonization of mouse kidneys; required for yeast cell adherence to silicone substrate
CXQ85_000548	1154.39	1242.62	808.874	725.781	604.36	639.156	orf19.2178	MRS4	Mitochondrial carrier family member, involved in iron homeostasis; putative membrane transporter localized to the mitochondrial membrane; transcription under control of Atf2p; regulated by Sef1p, Sfu1p, and Hap43p
CXQ85_002514	7649.87	9412.31	10195	12374	12082.1	9953.01	orf19.3321	MRS7	Member of the LETM1-like protein family, mitochondrial membrane protein
CXQ85_003076	5011.64	5163.69	5092.99	11054	12285.8	8376.63	orf19.5550	MRT4	Putative mRNA turnover protein; Hap43-induced; mutation confers hypersensitivity to tubercidin (7-deazaadenosine); rat catheter biofilm induced
CXQ85_002317	1331.23	1303.84	2048.88	3621.91	4366.3	2104.14	orf19.3902	MRV2	Protein of unknown function; repressed by fluphenazine treatment or in an azole-resistant strain that overexpresses CDR1 and CDR2; Spider biofilm induced
CXQ85_000170	12207.3	13522.6	11704	8115.17	6817.93	4340.42	orf19.1490	MSB2	Mucin family adhesin-like protein; cell wall damage sensor; required for Cek1 phosphorylation by cell wall stress; Rim101-repressed; activation releases extracellular domain into medium; Spider biofilm induced
CXQ85_002803	4501.77	3442.46	3258.67	2726.75	2704.31	2852.39	orf19.1865	MSC7	S. cerevisiae ortholog Mcs7 has a role in reciprocal meiotic recombination; Spider biofilm repressed
CXQ85_003383	1511.66	1859.56	1449.53	1499.85	1642.08	1524.14	orf19.2039	MSF1	Putative phenylalanine-tRNA ligase; protein level decreases in stationary phase cultures; Hap43p-repressed gene
CXQ85_000675	1004.48	1083.62	1026.45	251.259	234.291	233.538	orf19.3093	MSH2	Putative DNA mismatch repair factor; transcript regulated by Nrg1; flucytosine repressed; transcript regulated by tyrosol and cell density
CXQ85_003880	871.629	888.043	1234.97	854.56	983.105	884.217	orf19.3608	MSH3	Mismatch repair protein; predicted role in repair of insertion or deletion mutations and removal of nonhomologous DNA ends; rat catheter biofilm repressed
CXQ85_002525	2363.54	2645.84	2614.99	3607.21	2594.05	1987.38	orf19.4945	MSH6	Protein similar to S. cerevisiae Msh6p, which is involved in mismatch repair; repressed under Cdc5p depletion; Hap43p-induced gene
CXQ85_001900	112256	118686	119536	274830	255773	148164	orf19.2435	MSI3	Essential HSP70 family protein; required for fluconazole resistance and calcineurin-dependent transcription; interacts with Cgr1; transcript regulated by iron; rat catheter biofilm induced; farnesol repressed in biofilm; sumoylation target
CXQ85_002198	2134.64	2204.61	2392.37	6021.11	5593.9	9790.92	orf19.4752	MSN4	Zinc finger transcription factor; similar to S. cerevisiae Msn4, but not a significant stress response regulator in C. albicans; partly complements STRE-activation defect of S. cerevisiae msn2 msn4 double mutant; flow model biofilm induced
CXQ85_003025	7952.38	7529.69	6548.56	13981.6	12792.1	17813.4	orf19.2665	MSN5	Predicted karyopherin involved in nuclear import and export of proteins; flow model biofilm induced; Spider biofilm induced
CXQ85_005204	821.36	910.304	494.592	611.7	529.325	1032.48	orf19.5248	MSO1	Putative secretory protein involved in S. cerevisiae sporulation; repressed during pseudohyphal growth in the presence of lysed macrophages; Hap43-repressed; Spider biofilm induced
CXQ85_005205	1334.82	1596.41	1518.02	790.87	744.73	1168.46	orf19.4739	MSS116	Putative DEAD-box protein; required for efficient splicing of mitochondrial Group I and II introns; Hap43-induced; rat catheter biofilm induced
CXQ85_005149	1.79532	1.59005	1.00732	1.39977	2.04176	2.30465	orf19.3153	MSS4	Phosphatidylinositol-4-phosphate 5-kinase; activity induced by phosphatidic acid (Pld1 product); macrophage/pseudohyphal-repressed; mRNA binds to She3, localized to yeast cell buds and hyphal tips; Hap43-induced; Spider biofilm induced
CXQ85_002114	3596.93	3911.53	3745.2	4398.78	5103.37	6753.39	orf19.7577	MSS51	Putative mRNA maturation factor; fungal-specific (no human or murine homolog)
CXQ85_003311	911.126	976.291	1016.38	720.882	921.342	1448.09	orf19.2984	MST1	Ortholog(s) have role in mitochondrial threonyl-tRNA aminoacylation and mitochondrion localization
CXQ85_000875	401.255	593.884	547.98	938.546	773.825	1055.53	orf19.3624	MSU1	Ortholog(s) have exoribonuclease II activity, role in mitochondrial RNA catabolic process and mitochondrial degradosome localization
CXQ85_002749	823.156	880.093	934.789	878.356	834.568	851.184	orf19.4299	MSW1	Protein similar to S. cerevisiae Msw1p, which is mitochondrial tryptophanyl-tRNA synthetase; Hap43p-repressed gene; likely to be essential for growth, based on an insertional mutagenesis strategy
CXQ85_002332	265.708	267.129	314.282	213.465	265.428	290.386	orf19.2384	MTG1	Putative mitochondrial GTPase; likely essential for respiratory competence and in large ribosomal subunit assembly; mitochondrial translation; Spider biofilm induced
CXQ85_000478	219.927	308.47	567.119	127.379	129.652	90.6495	orf19.6653	MTG2	Putative Obg family GTPase member; peripheral protein of the mitochondrial inner membrane; associates with the large ribosomal subunit; required for mitochondrial translation; rat catheter biofilm repressed
CXQ85_005386	2920.09	3051.31	2928.27	2551.08	2267.37	2640.36	orf19.417	MTM1	Ortholog(s) have pyridoxal phosphate binding activity, role in cellular iron ion homeostasis, pyridoxal phosphate transport and mitochondrion localization
CXQ85_005308	0	0	0	0	1.53132	0	orf19.5050	MTO1	Putative mitochondrial protein; rat catheter biofilm induced
CXQ85_005016	3783.64	4313.81	3752.25	3836.07	3525.6	3844.15	orf19.1119	MTR10	Putative importin; member of a family of fungal-specific nuclear importins; Mig1-regulated
CXQ85_002271	8421.86	8918.6	10166.8	2541.28	2514.93	1957.42	orf19.4831	MTS1	Sphingolipid C9-methyltransferase; catalyzes methylation of the 9th carbon in the long chain base component of glucosylceramides; glucosylceramide biosynthesis is important for virulence; Spider biofilm repressed
CXQ85_004610	4930.85	4669.18	6654.33	3641.5	3130.01	3866.43	orf19.7412	MUB1	Predicted protein required for ubiquitination; role in meiosis, regulation of cell budding in S. cereviae; Spider biofilm induced
CXQ85_005339	2423.69	2556.01	2768.1	2056.96	1144.4	2295.43	orf19.5280	MUP1	Putative high affinity methionine permease; alkaline upregulated by Rim101; Spider biofilm induced
CXQ85_002227	168.76	322.78	199.448	353.442	424.685	188.213	orf19.2107	MUQ1	Putative choline phosphate cytidylyltransferase/phosphoethanolamine cytidylyltransferase; repressed in hyphae compared vs yeast; Hap43-repressed; flow model biofilm induced; Spider biofilm repressed
CXQ85_002484	453.319	519.152	351.553	585.104	608.954	464.003	orf19.6313.2	MVB12	ESCRT-I complex subunit with a role in multivesicular body (MVB) trafficking; mutant displays growth defect on alkaline medium; Hap43p-repressed gene
CXQ85_003392	165.17	155.825	271.975	295.352	271.043	354.148	orf19.2028	MXR1	Putative methionine sulfoxide reductase; Plc1-regulated; induced by human neutrophils, flucytosine; macrophage regulated (gene induced, protein decreased); possibly adherence-induced; Spider biofilm induced
CXQ85_004328	333.93	405.463	230.675	295.352	367.006	346.466	orf19.5015	MYO2	Class V myosin; nonessential; sole class V myosin in C. albicans; required for WT actin cytoskeletal polarity, nuclear organization, migration, hyphal growth; conserved myosin ATPase/tail domains; Hap43-induced; flow model biofilm repressed
CXQ85_005278	3007.17	2709.45	2874.88	5932.23	5301.42	7274.24	orf19.5530	NAB3	Putative nuclear polyadenylated RNA-binding protein; flucytosine repressed
CXQ85_004818	1859.95	635.225	887.445	921.049	2892.15	4098.43	orf19.2156	NAG1	Glucosamine-6-phosphate deaminase; required for normal hyphal growth and mouse virulence; converts glucosamine 6-P to fructose 6-P; reversible reaction in vitro; gene and protein is GlcNAc-induced; Spider biofilm induced
CXQ85_002862	872.527	716.318	1055.67	1307.39	909.092	804.322	orf19.2160	NAG4	Putative transporter; fungal-specific; similar to Nag3p and to S. cerevisiae Ypr156Cp and Ygr138Cp; required for wild-type mouse virulence and wild-type cycloheximide resistance; gene cluster encodes enzymes of GlcNAc catabolism
CXQ85_000208	283.661	377.637	251.829	1156.91	1255.68	1219.93	orf19.5705	NAM2	Mitochondrial leucyl-tRNA synthetase
CXQ85_001466	3933.55	3535.48	3887.23	697.785	531.367	660.666	orf19.939	NAM7	Putative role in nonsense-mediated mRNA decay; similar to S. cerevisiae Nam7p; gene induced by ciclopirox olamine treatment
CXQ85_000219	837.518	1315.77	1326.63	686.587	825.38	787.422	orf19.2688	NAN1	Putative U3 snoRNP protein; Hap43p-induced gene; physically interacts with TAP-tagged Nop1p
CXQ85_000048	8466.74	9236.61	9330.76	7700.14	7270.69	5032.58	orf19.7501	NAP1	Nucleosome assembly protein; mutants show constitutive filamentous growth; present in exponential and stationary growth phase yeast cultures
CXQ85_003736	1025.13	1138.48	1261.16	2101.06	2197.44	2051.91	orf19.4757	NAR1	Putative cytosolic iron-sulfur (FeS) protein assembly machinery protein; induced by nitric oxide; oxidative stress-induced via Cap1p
CXQ85_000345	866.243	1140.07	1138.27	1113.52	1370.53	1835.27	orf19.2116	NAT2	Putative N-terminal acetyltransferase; Hap43p-repressed gene; mutation confers hypersensitivity to toxic ergosterol analog
CXQ85_000916	285.456	359.352	233.697	99.3837	110.255	63.762	orf19.4664	NAT4	Putative histone acetyltransferase; involved in regulation of white-opaque switch; early-stage flow model biofilm induced; Spider biofilm induced
CXQ85_001842	632.851	678.157	606.404	365.34	547.701	572.321	orf19.490	NAT5	Subunit of the N-terminal acetyltransferase NatA; Spider biofilm repressed
CXQ85_003804	3350.07	3849.51	5857.54	3717.09	3421.47	3901	orf19.878	NBN1	Subunit of the NuA4 histone acetyltransferase complex; Plc1p-regulated
CXQ85_002625	3.59065	1.59005	1.00732	0.699885	0.510439	2.30465	orf19.6588	NBP2	Protein containing an SH3 domain; involved in vacuolar fusion in hyphae; mutants form multiple germ tubes; Spider biofilm induced
CXQ85_005248	9630.11	8294.5	12538.1	77576	70444.7	124640	orf19.5960	NCE102	Non classical protein export protein; localized to plasma membrane; Hap43-induced gene; flow model biofilm induced; Spider biofilm induced
CXQ85_000369	833.03	827.622	1095.96	285.553	409.883	278.863	orf19.1721	NCE103	Carbonic anhydrase; converts of CO2 to bicarbonate; essential for virulence in host niches with limited CO2, normal white-opaque switch; Mnl1-induced in weak acid stress; Hap43-induced gene; F-12/CO2, rat catheter, Spider biofilm induced
CXQ85_004909	656.191	511.996	591.294	548.71	687.051	760.534	orf19.5320	NCE4	Putative RecQ-mediated genome instability protein; Hap43-repressed gene; periodic mRNA expression, peak at cell-cycle G2/M phase; flow model biofilm induced
CXQ85_003958	22.4415	3.97513	8.05852	0.699885	23.4802	3.07287	orf19.2672	NCP1	NADPH-cytochrome P450 reductase, acts with Erg11p in sterol 14 alpha-demethylation in ergosterol biosynthesis; subject to hypoxic regulation; ketoconazole-induced; caspofungin repressed
CXQ85_002015	771.989	960.391	856.218	333.845	271.554	224.319	orf19.4399	NCS2	Putative cytosolic thiouridylase subunit; Spider biofilm induced
CXQ85_005165	31382.2	25358.1	23684	39972.5	40328.8	47683.2	orf19.339	NDE1	Putative NADH dehydrogenase; may act alternatively to complex I in respiration; caspofungin repressed; rat catheter biofilm induced; Spider biofilm repressed
CXQ85_003205	7072.67	6764.87	6276.58	4782.32	5140.12	8141.56	orf19.4495	NDH51	Nicotinamide adenine dinucleotide dehydrogenase complex I subunit of the mitochondrial electron transport chain; required for wild-type filamentous growth; alkaline repressed; Hap43-repressed; Spider biofilm repressed
CXQ85_000348	26.9298	37.3662	29.2122	2970.31	3068.25	2754.06	orf19.2119	NDT80	Ortholog of Ndt80; meiosis-specific transcription factor; activator of CDR1 induction by antifungal drugs; required for wild-type drug resistance and for Spider biofilm formation; transcript induced by antifungal drug treatment
CXQ85_000616	513.462	616.145	917.664	888.854	679.394	495.499	orf19.665	NEP1	Ortholog(s) have rRNA (pseudouridine) methyltransferase activity
CXQ85_001284	255.834	338.681	180.309	147.676	164.361	199.736	orf19.3023	NGG1	Ortholog(s) have histone acetyltransferase activity, role in histone acetylation, regulation of transcription by RNA polymerase II and Ada2/Gcn5/Ada3 transcription activator complex, SAGA complex, SLIK (SAGA-like) complex localization
CXQ85_002041	4588.85	3647.58	4021.2	4344.89	3566.95	4202.91	orf19.7516	NGS1	N-acetyltransferase related to Gcn5p, acts as N-acetylglucosamine (GlcNAc) sensor required for GlcNAc-induced histone acetylation at promoters of GlcNAc-inducible genes and activation of their transcription by Rep1p; Hap43-induced gene
CXQ85_002222	84.3802	29.4159	74.5413	722.281	1223.01	765.143	orf19.5392	NGT1	N-acetylglucosamine (GlcNAc)-specific transporter; role in GlcNAc (but not serum) induced hyphal growth; localizes to plasma membrane; induced by GlcNAc, macrophage engulfment; 12 transmembrane, major facilitator superfamily
CXQ85_003975	1162.47	1653.65	1797.05	113.381	124.037	215.869	orf19.526	NHP2	Putative H/ACA snoRNP protein; macrophage/pseudohyphal-induced
CXQ85_004060	3666.05	3039.38	2899.05	3856.37	3326.53	3751.97	orf19.4201	NHX1	Protein similar to S. cerevisiae Nhx1p, which is an Na+/H+ exchanger required for intracellular sequestration of Na+
CXQ85_000956	1811.48	2269.8	2172.78	1651.73	1509.37	1318.26	orf19.4406	NIF3	Protein of unknown function; ortholog of S. cerevisiae Nif3; rat catheter biofilm repressed
CXQ85_002464	6714.51	6147.93	7221.45	7656.74	7955.7	8088.55	orf19.5181	NIK1	Histidine kinase involved in a two-component signaling pathway that regulates cell wall biosynthesis; required for wild-type virulence in mouse systemic infection but not for wild-type growth or drug sensitivity/resistance; 9 HAMP domains
CXQ85_003347	5812.36	6914.34	6173.84	1878.49	2139.76	1811.45	orf19.4635	NIP1	Putative translation initiation factor; mutation confers hypersensitivity to roridin A and verrucarin A; genes encoding ribosomal subunits, translation factors, and tRNA synthetases are downregulated upon phagocytosis by murine macrophage
CXQ85_002716	148.114	247.253	263.917	6.99885	22.9698	9.2186	orf19.3478	NIP7	Putative nucleolar protein with role in ribosomal assembly; hyphal-induced; Hap43-induced; Spider biofilm induced
CXQ85_001056	993.711	1018.43	1118.12	1457.86	1075.49	1080.88	orf19.7279	NIT2	Putative carbon-nitrogen hydrolase; rat catheter biofilm repressed
CXQ85_001926	1338.41	1264.89	1388.08	985.438	1012.71	1627.08	orf19.2351	NIT3	Putative nitrilase; regulated by Gcn2p and Gcn4p; protein present in exponential and stationary growth phase yeast cultures
CXQ85_000719	28.7252	54.0617	2.01463	15.3975	45.4291	16.9008	orf19.3288	NMA111	Putative serine protease and general molecular chaperone; macrophage-induced gene; repressed in core stress response; merged with orf19.3288.1 in Assembly 21
CXQ85_000496	1373.42	1759.39	2128.46	2339.72	2361.29	2493.63	orf19.706	NMD3	Putative nonsense-mediated mRNA decay protein; repressed in core stress response; repressed by prostaglandins
CXQ85_004521	1.79532	5.56518	129.944	1.39977	2.55219	1.53643	orf19.4188	NMD5	Karyopherin; carrier protein involved in nuclear import of proteins; repressed in core stress response; Hap43-induced; Spider biofilm induced
CXQ85_003349	2912.01	2994.86	3727.07	1597.14	1750.3	1585.6	orf19.4641	NMT1	Myristoyl-CoA:protein N-myristoyltransferase; attaches the fatty acid myristate to a small number of proteins at an N-terminal Gly; essential; antifungal drug target; functional homolog of S. cerevisiae Nmt1p
CXQ85_000469	2487.42	1099.52	1627.82	1476.76	600.276	2838.56	orf19.5850	NOC2	Putative nucleolar complex protein; Hap43-induced; transposon mutation affects filamentous growth; mutation confers hypersensitivity to 5-fluorouracil (5-FU), tubercidin (7-deazaadenosine); repressed in core stress response
CXQ85_001945	431.775	589.909	433.146	425.53	474.198	390.254	orf19.1902	NOC4	Putative nucleolar protein; Hap43-induced; mutation confers resistance to 5-fluorocytosine (5-FC), 5-fluorouracil (5-FU), and tubercidin (7-deazaadenosine); Spider biofilm induced
CXQ85_001905	1244.16	1729.18	2423.6	520.715	528.304	472.453	orf19.7384	NOG1	Putative GTPase; mutation confers hypersensitivity to 5-fluorocytosine (5-FC), 5-fluorouracil (5-FU), and tubercidin (7-deazaadenosine); repressed by prostaglandins; Hap43-induced
CXQ85_001140	28.7252	54.0617	115.841	87.4856	112.807	54.5434	orf19.5732	NOG2	Putative nucleolar GTPase; repressed by prostaglandins; Hap43-induced, rat catheter and Spider biofilm induced
CXQ85_001799	0.897661	2.38508	1.00732	0.699885	0.510439	0.768216	orf19.3138	NOP1	Nucleolar protein; flucytosine induced; Hap43-induced; Spider biofilm repressed
CXQ85_003598	329.442	498.481	766.567	118.98	206.728	118.305	orf19.6766	NOP13	Ortholog of S. cerevisiae Nop13; a nucleolar protein found in preribosomal complexes; Hap43-induced gene; rat catheter biofilm induced
CXQ85_005247	798.021	879.298	967.023	1553.75	1800.83	1259.87	orf19.5959	NOP14	Putative nucleolar protein; Hap43-induced; mutation confers resistance to 5-fluorocytosine (5-FC), 5-fluorouracil (5-FU), and tubercidin (7-deazaadenosine); heterozygous mutant is resistant to parnafungin; Spider biofilm induced
CXQ85_003926	8.97661	13.5154	18.1317	4.19931	7.14615	6.91395	orf19.7050	NOP15	Nucleolar ribosome biogenesis factor; hyphal-induced expression; Hap43-induced; rat catheter biofilm induced
CXQ85_003434	8.07895	10.3353	11.0805	4.8992	4.59395	54.5434	orf19.5198	NOP4	Putative nucleolar protein; Hap43-induced; mutation confers hypersensitivity to 5-fluorocytosine (5-FC), 5-fluorouracil (5-FU), and tubercidin (7-deazaadenosine); represses in core stress response
CXQ85_001678	1849.18	2720.58	3205.28	10.4983	44.4082	127.524	orf19.1199	NOP5	Ortholog of S. cerevisiae Nop58; involved in pre-rRNA process; Tn mutation affects filamentous growth; macrophage/pseudohyphal-induced; physically interacts with TAP-tagged Nop1; Spider biofilm repressed
CXQ85_003635	760.319	765.61	877.372	890.254	814.15	911.104	orf19.6236	NOP6	Putative ortholog of S. cerevisiae Nop6; role in ribosomal small subunit biogenesis; Spider biofilm induced
CXQ85_002178	3707.34	4088.82	4567.17	6386.45	6315.66	6934.69	orf19.2012	NOT3	Transcriptional regulator; not required for buccal epithelial cell adherence or virulence in mouse systemic infection; null mutant colonies exhibit slightly decreased filamentation ratio; required for yeast adherence to silicone substrate
CXQ85_002021	77.1989	157.415	267.946	41.9931	260.324	162.094	orf19.2379	NOT4	Putative E3 ubiquitin-protein ligase; required for maintenance, but not induction, of hyphal development; homozygous null mutant is avirulent in mouse systemic infection despite persistence in host; repressed in rat oral candidiasis
CXQ85_003651	31.4182	27.8259	16.117	13.9977	17.3549	14.5961	orf19.5107	NOT5	Protein with similarity to S. cerevisiae Not5p, a member of the transcription regulatory CCR4-NOT complex; required for hyphal growth; antigenic during human oral infection; greater expression in yeast-form cells than hyphae
CXQ85_002397	6043.95	6574.07	7134.82	5840.54	5956.31	6032.8	orf19.7238	NPL3	Putative RNA-binding protein; required for normal flow model biofilm growth; nuclear export is facilitated by Hmt1p; transcript upregulated in RHE model of oralcandidiasis; Spider biofilm repressed
CXQ85_001899	3892.26	4491.1	4055.45	4730.52	4262.17	4116.1	orf19.2434	NPL4	Putative ubiquitin-binding protein; regulated by Gcn2p and Gcn4p
CXQ85_002935	533.211	625.685	790.743	813.267	882.549	415.605	orf19.2055	NPL6	Putative nuclear protein localization factor; Hap43-induced; Spider biofilm repressed
CXQ85_003639	3692.08	3174.54	2591.82	4882.4	4557.71	6195.66	orf19.6232	NPR1	Predicted serine/threonine protein kinase, involved in regulation of ammonium transport; induced in core stress response; Hap43p-repressed gene
CXQ85_004699	1047.57	856.242	767.574	1550.25	1497.63	1289.07	orf19.328	NPR2	Putative urea transporter; induced during infection of murine kidney, compared to growth in vitro; has murine homolog
CXQ85_002490	2763	3238.93	3104.55	3703.79	3403.61	3007.57	orf19.7176	NPT1	Putative nicotinate phosphoribosyltransferase, involved in NAD salvage pathway; fungal-specific (no human or murine homolog)
CXQ85_000790	3104.11	2856.53	3505.46	6868.67	6621.92	8879.04	orf19.7150	NRG1	Transcription factor/repressor; regulates chlamydospore formation/hyphal gene induction/virulence and rescue/stress response genes; effects both Tup1 dependent and independent regulation; flow model biofilm induced; Spider biofilm repressed
CXQ85_001334	11853.6	11638.4	8484.62	6054.01	6071.67	4542.46	orf19.5071	NRP1	Ortholog(s) have cytoplasmic stress granule localization
CXQ85_004422	1.79532	1.59005	2.01463	0.699885	0.510439	2.30465	orf19.2185	NSA1	Putative 66S pre-ribosomal particles conmponent; Hap43-induced; repressed by prostaglandins
CXQ85_004034	399.459	733.809	958.964	196.668	267.98	223.551	orf19.7424	NSA2	Putative protein constituent of 66S pre-ribosomal particles; Hap43-induced; repressed by prostaglandins
CXQ85_004331	4414.7	3834.41	3342.27	5540.99	4848.15	4986.49	orf19.900	NSP1	Essential component of the nuclear pore complex; sumoylation target; stationary phase enriched protein; rat catheter biofilm repressed
CXQ85_002245	187.611	263.153	165.2	172.172	156.194	112.16	orf19.5098	NTG1	Protein with strong similarity to both S. cerevisiae Ntg1 and Ntg2 DNA repair glycosylases; transcript induced by iron; Hap43-repressed gene; Spider biofilm induced
CXQ85_000908	26.0322	18.2856	13.0951	4.8992	15.8236	37.6426	orf19.7479	NTH1	Neutral trehalase; hyphal induction in mutant delayed but not reduced overall; not required for virulence in mice; possible regulatory cAMP-dependent phosphorylation at S10,S213; Hap43-repressed gene; Spider biofilm induced
CXQ85_003465	9741.42	9527.59	8526.93	8384.62	8643.26	10755.8	orf19.6531	NUC2	Putative NADH-ubiquinone oxidoreductase; identified in detergent-resistant membrane fraction (possible lipid raft component); alkaline repressed; Hap43-repressed; Spider biofilm repressed
CXQ85_002556	450.626	1506.57	933.781	1430.57	1494.57	1054.76	orf19.1941	NUF2	Kinetochore component; amount of Nuf2p and Mtw1p protein detected at each centromere is consistent with a single kinetochore microtubule attachment site
CXQ85_005074	3839.3	3679.38	3594.1	4274.9	4269.82	3623.68	orf19.6607	NUO1	NADH-ubiquinone oxidoreductase subunit with roles in mitochondrial respiratory chain complex I assembly
CXQ85_002852	2903.93	2691.96	2152.63	2589.58	2640.5	3049.82	orf19.287	NUO2	NADH-ubiquinone oxidoreductase subunit; Hap43p-repressed gene; repressed by nitric oxide; identified in detergent-resistant membrane fraction (possible lipid raft component)
CXQ85_001176	9226.16	8047.25	7740.21	5589.28	6269.72	7026.87	orf19.6171	NUP159	FG-nucleoporin component of central core of the nuclear pore complex (NPC); contributes to nucleocytoplasmic transport; rat catheter biofilm repressed
CXQ85_000878	2971.26	3300.15	2602.9	3649.9	2895.21	3075.94	orf19.4808	NUP188	Putative nuclear pore complex subunit; transcript regulated by Nrg1 and Mig1
CXQ85_004030	1767.5	2072.63	1422.33	1335.38	1314.38	1142.34	orf19.4987	NUP49	Nuclear pore protein
CXQ85_001128	8859.92	8517.9	7544.79	4694.83	4102.4	5289.94	orf19.2901	NUP60	Ortholog of S. cerevisiae Nup60p; a subunit of the nuclear pore complex; mutants are viable
CXQ85_000403	2565.52	2658.57	2015.64	3430.14	3525.6	3645.95	orf19.1298	NUP84	Ortholog(s) have structural constituent of nuclear pore activity
CXQ85_000864	2240.56	2389.85	1816.19	2515.39	2379.67	2646.51	orf19.5887	NUP85	Ortholog of S. cerevisiae Nup85; a structural constituent of the nuclear pore; required for alkaline-induced hyphal morphogenesis and for SD or Spider media biofilm formation
CXQ85_000051	187.611	302.905	197.434	192.468	180.185	162.862	orf19.7411	OAC1	Putative mitochondrial inner membrane transporter; rat catheter biofilm induced
CXQ85_003094	4170.54	3954.46	3618.28	6850.48	7585.12	5557.28	orf19.3198	OBPA	Similar to oxysterol binding protein; non-sex gene located within the MTLa mating-type-like locus; Plc1p-regulated
CXQ85_003491	400.357	498.481	489.555	478.721	503.803	473.989	orf19.1762	OCA1	Putative protein phosphatase of the PTP family (tyrosine-specific); ortholog of S. cerevisiae Oca1; mutant is viable; mutant shows virulence defect
CXQ85_000813	3344.69	2825.52	2802.35	2672.86	2665.51	3205	orf19.7206	OCA6	Putative protein phosphatase of the PTP family (tyrosine-specific), similar to S. cerevisiae Oca6p; mutant shows virulence defect
CXQ85_002611	1166.06	984.242	965.008	587.204	528.815	433.274	orf19.7391	OCH1	Alpha-1,6-mannosyltransferase; initiates N-glycan outer chain branch addition; similar to S. cerevisiae Och1p; required for wild-type virulence in mouse intravenous infection; fungal-specific (no human or murine homolog)
CXQ85_003273	3481.13	2352.48	1994.48	2824.04	2127.51	3452.36	orf19.1802	OFD1	Putative prolyl hydroxylase family member; regulates Ume6p stability in response to oxygen; inhibited by hypoxia; repressed by prostaglandins; Spider biofilm induced
CXQ85_004023	4.48831	5.56518	5.03658	34.9943	24.5011	50.7023	orf19.4972	OFI1	Putative transcription factor with zinc finger DNA-binding motif, involved in regulation of white-opaque switching and filamentous growth
CXQ85_001340	1189.4	1032.74	1186.62	1052.63	1114.8	1284.46	orf19.5078	OFR1	Protein involved in regulation of white-opaque switching; Hap43-repressed gene; rat catheter biofilm repressed
CXQ85_004431	679.53	0	0	0	0	748.243	orf19.3827	OMA1	Putative metalloendopeptidase of mitochondrial inner membrane, involved in TOR-mediated signaling
CXQ85_004504	2742.36	4759.02	3802.62	2380.31	2368.95	1295.98	orf19.4934	OP4	Ala- Leu- and Ser-rich protein; secreted; N-terminal hydrophobic region; possible glycosylation; opaque-specific transcript; repressed by alpha pheromone in opaque MTLa homozygotes; fluconazole-induced; Spider biofilm induced
CXQ85_002833	3367.13	4748.69	5384.1	2930.42	2723.19	2398.37	orf19.1543	OPI1	Leucine zipper transcription factor; repressor of INO1 involved in inositol biosynthesis; functional homolog of S. cerevisiae Opi1; has putative Opi1-Sin3 interaction domain; interacts with ScSin3, but not CaSin3
CXQ85_005127	3084.36	3074.36	3971.85	2603.57	2012.15	2605.02	orf19.7446	OPI3	Phosphatidylethanolamine N-methyltransferase; phosphatidylcholine biosynthesis; downregulation correlates with clinical development of fluconazole resistance; amphotericin B, caspofungin repressed; Hap43-induced; Spider biofilm repressed
CXQ85_002496	701.074	763.224	297.158	867.158	853.454	985.621	orf19.2602	OPT1	Oligopeptide transporter; transports 3-to-5-residue peptides; alleles are distinct, one has intron; suppresses S. cerevisiae ptr2-2 mutant defects; induced by BSA or peptides; Stp3p, Hog1p regulated; flow model biofilm induced
CXQ85_003750	26852.6	10191.4	13481.9	9753.6	5871.58	13360	orf19.3746	OPT2	Oligopeptide transporter; induced upon phagocytosis by macrophage; macrophage/pseudohyphal-repressed after 16h; fluconazole-induced; virulence-group-correlated expression; Hap43-repressed
CXQ85_002940	1567.32	1711.69	1179.57	1972.28	2111.69	1952.04	orf19.4655	OPT6	Putative oligopeptide transporter; fungal-specific (no human or murine homolog); expression of OPT6, OPT7, or OPT8 does not suppress defect of mutant lacking Opt1p, Opt2p, and Opt3p; alleles are nonidentical
CXQ85_003462	1699.27	1688.63	1176.54	2301.92	1759.99	1417.36	orf19.5673	OPT7	Putative oligopeptide transporter; possibly transports GSH or related compounds; Hog1-induced; expression of OPT6, -7, or -8 does not suppress defect of mutant lacking OPT1-3; Hap43-repressed; F-12/CO2 early biofilm induced
CXQ85_003691	3435.35	3426.56	2747.96	5121.06	6080.86	4540.16	orf19.5770	OPT8	Oligopeptide transporter; similar to Opt1 and to S. cerevisiae Ygl114wp, but not other OPTs; induced by nitric oxide, amphotericin B; expression of OPT6, 7, 8 does not complement mutants lacking Opt1, Opt2, and Opt3; Spider biofilm induced
CXQ85_003650	16.1579	18.2856	10.0732	11.898	10.7192	7.68216	orf19.5110	OPY2	Predicted transmembrane protein; role in cell wall biogenesis; required for Cek1 phosphorylation; Spider biofilm induced
CXQ85_001685	2611.3	2605.3	1810.15	4250.4	4463.79	4848.21	orf19.6942	ORC3	Protein similar to S. cerevisiae Orc3p, which is a component of the origin recognition complex involved in DNA replication; mutation confers hypersensitivity to toxic ergosterol analog; induced under hydroxyurea treatment
CXQ85_004603	838.416	860.218	568.126	1885.49	1547.65	1587.9	orf19.4221	ORC4	Phosphorylated protein similar to S. cerevisiae Orc4, subunit of the origin recognition complex (ORC); induced by alpha pheromone in SpiderM medium
CXQ85_003232	1490.12	1288.74	887.445	1195.4	1360.83	1540.27	orf19.1012	orf19.1012	Ortholog(s) have clathrin binding activity, role in Golgi to vacuole transport, endosomal transport and AP-1 adaptor complex, endosome localization
CXQ85_002768	0	0	1.00732	0	0.510439	0	orf19.102	orf19.102	Ortholog(s) have translation regulator activity and role in regulation of translation
CXQ85_001562	8935.32	11855.4	18076.3	1337.48	1127.05	762.839	orf19.1026	orf19.1026	Ortholog(s) have role in exonucleolytic trimming to generate mature 3'-end of 5.8S rRNA from tricistronic rRNA transcript (SSU-rRNA, 5.8S rRNA and LSU-rRNA), more
CXQ85_001584	9297.08	14677.8	14061.1	332.445	313.41	523.155	orf19.1030	orf19.1030	Putative peptidyl-prolyl cis-trans isomerase
CXQ85_003283	2131.05	1194.92	1185.61	1290.59	1275.59	2141.02	orf19.1034	orf19.1034	Protein with a predicted cytochrome b5-like Heme/Steroid binding domain; Hap43, caspofungin repressed; flow model biofilm induced
CXQ85_001571	2599.63	2768.28	3146.85	1790.31	2051.45	1678.55	orf19.1037	orf19.1037	Protein of unknown function; rat catheter biofilm repressed
CXQ85_000501	1394.97	1504.19	1842.38	1763.71	2601.2	1411.98	orf19.1041	orf19.1041	Ortholog(s) have cyclin-dependent protein serine/threonine kinase activator activity
CXQ85_000507	1711.84	1372.21	1577.46	2214.44	2401.62	3011.41	orf19.1043	orf19.1043	Ortholog(s) have lysophosphatidic acid acyltransferase activity, role in cellular triglyceride homeostasis, lipid droplet organization and endoplasmic reticulum, lipid droplet localization
CXQ85_000506	203.769	179.676	243.77	228.163	275.637	167.471	orf19.1045	orf19.1045	Putative U2 snRNP protein; Hap43p-induced gene; mutation confers hypersensitivity to 5-fluorocytosine (5-FC), 5-fluorouracil (5-FU), and tubercidin (7-deazaadenosine)
CXQ85_000504	206.462	223.402	182.324	487.12	446.634	464.003	orf19.1049	orf19.1049	Predicted NUDIX hydrolase domain; Hap43-induced
CXQ85_000503	834.825	662.256	442.212	1413.07	1326.12	1607.11	orf19.1050	orf19.1050	Ortholog of S. cerevisiae : YMR087W, C. glabrata CBS138 : CAGL0J01397g, C. dubliniensis CD36 : Cd36_03920, C. parapsilosis CDC317 : CPAR2_107150 and Pichia stipitis Pignal : PICST_61741
CXQ85_000509	29508.8	23272	20384	62632	50022	95992.5	orf19.1052	orf19.1052	Predicted histone H2B; Hap43-induced gene; Spider biofilm repressed
CXQ85_003414	3325.84	3681.76	4422.12	10590.7	10454.3	11120.7	orf19.1054	orf19.1054	Ortholog(s) have role in endoplasmic reticulum tubular network membrane organization, nuclear envelope organization, nuclear pore distribution, nuclear pore organization, spindle pole body localization to nuclear envelope
CXQ85_003412	21.5439	24.6458	12.0878	33.5945	21.9489	26.1194	orf19.1057	orf19.1057	Ortholog of C. dubliniensis CD36 : Cd36_03980, C. parapsilosis CDC317 : CPAR2_107050, Candida tenuis NRRL Y-1498 : CANTEDRAFT_113999 and Debaryomyces hansenii CBS767 : DEHA2D12518g
CXQ85_003411	106.822	207.502	76.556	181.97	129.652	60.6891	orf19.1058	orf19.1058	Ortholog(s) have ubiquitin binding activity, role in ubiquitin-dependent protein catabolic process and proteasome regulatory particle, lid subcomplex, proteasome storage granule localization
CXQ85_003419	1044.88	949.26	1034.51	3502.93	4864.99	5690.18	orf19.1062	orf19.1062	Ortholog of C. dubliniensis CD36 : Cd36_04020, C. parapsilosis CDC317 : CPAR2_107000, Candida tenuis NRRL Y-1498 : CANTEDRAFT_113990 and Pichia stipitis Pignal : PICST_32780
CXQ85_003418	461.398	605.014	598.345	489.22	580.88	392.559	orf19.1063	orf19.1063	Ortholog(s) have dolichyl-phosphate-mannose-glycolipid alpha-mannosyltransferase activity, role in GPI anchor biosynthetic process and integral component of endoplasmic reticulum membrane, mannosyltransferase complex localization
CXQ85_001792	699.278	758.454	993.213	926.648	1210.25	1020.19	orf19.107	orf19.107	DEAH-box ATP-dependent RNA helicase, required for 18S rRNA synthesis; rat catheter biofilm induced
CXQ85_003425	841.109	729.833	504.665	2054.16	2189.27	2005.04	orf19.1070	orf19.1070	Ortholog(s) have role in phospholipid translocation, retrograde transport, endosome to Golgi and endosome, trans-Golgi network localization
CXQ85_002350	79.8919	62.012	91.6657	371.639	372.11	362.598	orf19.1080	orf19.1080	Ortholog of C. dubliniensis CD36 : Cd36_64900, C. parapsilosis CDC317 : CPAR2_600390, Pichia stipitis Pignal : PICST_30726 and Candida guilliermondii ATCC 6260 : PGUG_04023
CXQ85_002351	2368.03	1645.7	2213.07	1912.09	2105.05	3057.5	orf19.1082.1	orf19.1082.1	Ortholog(s) have cytochrome-c oxidase activity, role in mitochondrial respiratory chain complex IV assembly and mitochondrial intermembrane space, mitochondrial respiratory chain complex IV localization
CXQ85_002352	269.298	321.19	243.77	473.822	668.165	788.958	orf19.1083	orf19.1083	Putative protein of unknown function; macrophage-induced gene
CXQ85_002354	4311.47	3870.18	3986.95	2742.15	2908.99	2928.44	orf19.1085	orf19.1085	Ortholog(s) have ubiquitin-protein transferase activity, role in hyphal growth, ubiquitin-dependent ERAD pathway, vesicle organization and proteasome complex localization
CXQ85_002355	1424.59	1710.89	1393.12	919.649	1046.4	898.045	orf19.1086	orf19.1086	Ortholog(s) have role in protein deubiquitination, regulation of ER to Golgi vesicle-mediated transport, regulation of retrograde vesicle-mediated transport, Golgi to ER, ribophagy
CXQ85_001793	971.27	1174.25	1167.48	1343.08	1543.57	1547.96	orf19.109	orf19.109	Probable mitochondrial tyrosyl-tRNA synthetase, based on conservation in other fungi
CXQ85_000337	719.924	765.61	782.684	687.987	838.141	798.945	orf19.1092	orf19.1092	Dolichol-P-Man dependent alpha(1-3) mannosyltransferase; role in the synthesis of dolichol-linked oligosaccharide donor for N-linked glycosylation of proteins; rat catheter biofilm repressed
CXQ85_000332	2486.52	2181.55	1636.89	2268.33	2271.96	2127.19	orf19.1096	orf19.1096	Has domain(s) with predicted ion channel activity, voltage-gated chloride channel activity, role in chloride transport, transmembrane transport and membrane localization
CXQ85_001255	3407.52	2726.14	2468.93	3115.89	3291.31	3938.64	orf19.1107	orf19.1107	Protein of unknown function; Spider biofilm induced
CXQ85_001257	1426.38	1652.06	1592.57	357.641	434.894	348.77	orf19.1109	orf19.1109	Ortholog of C. dubliniensis CD36 : Cd36_53580, C. parapsilosis CDC317 : CPAR2_303030, Debaryomyces hansenii CBS767 : DEHA2G07766g and Pichia stipitis Pignal : psti_CGOB_00176
CXQ85_001258	1239.67	1134.5	1017.39	529.813	492.063	466.307	orf19.1110	orf19.1110	Thiamine pyrophosphokinase, phosphorylates thiamine to produce the coenzyme thiamine pyrophosphate (thiamine diphosphate); active as a homodimer
CXQ85_001259	340.214	310.855	161.17	102.183	91.879	149.034	orf19.1111	orf19.1111	Ortholog(s) have chromatin binding, protein-containing complex scaffold activity and role in RNA polymerase II transcriptional preinitiation complex assembly, histone acetylation
CXQ85_001261	66.4269	58.8319	89.6511	74.8877	72.9928	185.908	orf19.1114	orf19.1114	Cytochrome c oxidase subunit; membrane-localized protein; rat catheter biofilm induced
CXQ85_000384	0.897661	0.795025	1.00732	0.699885	0.510439	0.768216	orf19.1124	orf19.1124	Protein of unknown function; flow model biofilm induced; Spider biofilm induced
CXQ85_005361	615.796	752.889	707.135	630.597	732.48	485.513	orf19.1124.2	orf19.1124.2	Ortholog(s) have diphthine synthase activity and role in peptidyl-diphthamide biosynthetic process from peptidyl-histidine
CXQ85_002886	148.114	213.862	196.427	347.843	379.767	387.181	orf19.1136	orf19.1136	Ortholog(s) have AP-2 adaptor complex localization
CXQ85_002887	345.6	321.19	392.853	947.644	1046.91	645.302	orf19.1137	orf19.1137	Thymidylate kinase of unknown role; forms a dimer; potential target for antifungal drugs
CXQ85_002888	62.8363	58.8319	42.3073	96.5841	79.6285	238.147	orf19.1139	orf19.1139	Protein of unknown funtion; S. cerevisiae ortholog Svl3 plays a role in endocytosis and is localized to the bud neck; Spider biofilm induced
CXQ85_002889	12.5673	903.944	365.656	1754.61	2003.98	3862.59	orf19.1140	orf19.1140	Protein of unknown function; Spider biofilm repressed
CXQ85_001172	2296.22	1625.83	2281.57	94.4845	73.5032	100.636	orf19.1144	orf19.1144	Protein with SEL-1 like protein domain; early-stage flow model biofilm induced
CXQ85_001173	210.95	307.675	85.6218	109.182	144.454	96.027	orf19.1150	orf19.1150	GATA-like transcription factor; oral infection induced; mutant has reduced capacity to damage oral epithelial cells; regulated by Gcn2 and Gcn4; Spider biofilm induced
CXQ85_005316	886.89	1023.99	898.525	3817.17	3828.29	5571.87	orf19.1152	orf19.1152	Protein of unknown function; induced in core stress response; Gcn2 and Gcn4 regulated; flow model biofilm induced; Spider biofilm induced
CXQ85_005328	384.199	333.911	308.239	925.248	1100.51	879.608	orf19.1158	orf19.1158	Ortholog of S. cerevisiae Yft2 required for normal ER membrane biosynthesis; Hap43-repressed gene
CXQ85_005329	668.758	840.342	741.384	492.019	402.226	453.248	orf19.1159	orf19.1159	Protein similar to A. nidulans CysA serine O-trans-acetylase; suggests that C. albicans uses an O-acetyl-serine (OAS) pathway of sulfur assimilation; F-12/CO2 early biofilm induced; Spider biofilm induced
CXQ85_005330	222.62	232.942	240.748	247.759	396.101	195.895	orf19.1160	orf19.1160	Ortholog(s) have COPII adaptor activity and role in ER to Golgi vesicle-mediated transport, fungal-type cell wall organization, protein glycosylation, protein retention in Golgi apparatus
CXQ85_005332	228.006	281.439	178.295	326.846	375.683	324.955	orf19.1163	orf19.1163	Has domain(s) with predicted GTP binding activity
CXQ85_004816	1195.69	733.809	613.455	1295.49	1185.24	4498.67	orf19.1169	orf19.1169	Putative DnaJ-like molecular chaperone; Spider biofilm induced
CXQ85_002647	647.214	692.467	962.994	728.58	763.106	763.607	orf19.1177	orf19.1177	Ortholog of S. cerevisiae Rtt106; histone chaperone that regulates chromatin structure in transcribed and silenced chromosomal regions; affects transcriptional elongation; Hap43-repressed; Spider biofilm repressed
CXQ85_002646	111.31	88.2478	132.966	172.172	196.519	161.325	orf19.1178	orf19.1178	Protein of unknown function; Hap43p-repressed gene
CXQ85_002648	1979.34	1574.95	1649.98	1712.62	2097.9	2733.31	orf19.1179	orf19.1179	Protein of unknown function; induced in high iron; possibly subject to Kex2 processing; Hap43-repressed
CXQ85_002649	1202.87	1375.39	1305.48	1536.25	1776.33	1630.15	orf19.1180	orf19.1180	Putative 2-aminoadipate transaminase; rat catheter and Spider biofilm repressed
CXQ85_002650	6211.82	4331.3	4548.03	4188.81	4152.42	7056.83	orf19.1182	orf19.1182	Ortholog(s) have SNAP receptor activity, phosphatidylinositol-3-phosphate binding activity
CXQ85_002651	2524.22	2015.39	1967.29	3085.79	2415.4	5017.22	orf19.1183	orf19.1183	Ortholog of S. cerevisiae : YNL115C, C. glabrata CBS138 : CAGL0L03938g, C. dubliniensis CD36 : Cd36_60200, C. parapsilosis CDC317 : CPAR2_603320 and Candida tenuis NRRL Y-1498 : CANTEDRAFT_131201
CXQ85_002652	8835.68	8505.98	7155.97	19538.7	17444.3	26836.1	orf19.1185	orf19.1185	Ortholog(s) have ubiquitin protein ligase activity
CXQ85_001682	168.76	1109.86	799.809	2742.15	3151.45	2678	orf19.1189	orf19.1189	Protein of unknown function; regulated by yeast-hypha switch; induced by Mnl1 in weak acid stress; 5' UTR intron; repressed by chlamydospore formation in C. albicans and C. dubliniensis; rat catheter, Spider and flow model biofilm induced
CXQ85_004064	284.559	403.873	315.29	233.062	239.396	146.729	orf19.119	orf19.119	Ortholog(s) have protein C-terminal S-isoprenylcysteine carboxyl O-methyltransferase activity
CXQ85_001680	3846.48	3832.82	3728.07	3143.18	2708.39	2669.55	orf19.1191	orf19.1191	Ortholog(s) have ubiquitin-protein transferase activity and role in retrograde protein transport, ER to cytosol, ubiquitin-dependent ERAD pathway
CXQ85_001380	2376.11	2501.15	2015.64	853.86	933.082	897.277	orf19.1195	orf19.1195	Ortholog(s) have metalloendopeptidase activity, role in cellular iron ion homeostasis, protein processing involved in protein targeting to mitochondrion, protein stabilization and mitochondrial matrix localization
CXQ85_001382	1273.78	1455.69	1208.78	1286.39	1275.59	1527.98	orf19.1198	orf19.1198	Predicted mitochondrial intermembrane space protein of unknown function; possibly an essential gene, disruptants not obtained by UAU1 method
CXQ85_001037	1539.49	1783.24	1526.08	913.35	1020.37	710.6	orf19.1200	orf19.1200	Protein of unknown function; Spider biofilm induced
CXQ85_001379	44.8831	13.5154	39.2853	5.59908	48.4917	10.755	orf19.1201	orf19.1201	Ortholog(s) have serine-tRNA ligase activity, role in mitochondrial seryl-tRNA aminoacylation, spore germination and mitochondrion localization
CXQ85_001377	3645.4	2866.07	1823.24	1866.59	1998.88	2334.61	orf19.1204	orf19.1204	Phosphorylated protein of unknown function; transcript is upregulated clinical isolates from HIV positive patients with oral candidiasis
CXQ85_001918	188.509	375.252	809.882	1481.66	1479.76	3416.26	orf19.1210	orf19.1210	Ortholog(s) have L-arginine transmembrane transporter activity, L-aspartate transmembrane transporter activity and L-glutamate transmembrane transporter activity, more
CXQ85_001917	3.59065	7.95025	5.03658	9.79839	8.67746	14.5961	orf19.1212	orf19.1212	Ortholog(s) have FFAT motif binding, phosphatidylinositol binding activity
CXQ85_001916	773.784	673.387	444.226	703.385	802.41	1011.74	orf19.1214	orf19.1214	Ortholog(s) have metalloaminopeptidase activity and role in protein initiator methionine removal involved in protein maturation
CXQ85_005313	4110.39	4093.59	3135.77	6346.56	6504.52	6217.94	orf19.1229	orf19.1229	Ortholog(s) have nuclear export signal receptor activity, role in protein export from nucleus and nuclear envelope, nuclear periphery localization
CXQ85_003280	717.232	1511.34	485.526	349.943	553.316	221.246	orf19.1239	orf19.1239	Secreted protein; exogenously expressed protein is a substrate for Kex2 processing in vitro; fluconazole-regulated; Spider biofilm induced
CXQ85_001502	1597.84	3395.55	3426.89	3334.25	3261.19	4358.09	orf19.1240	orf19.1240	Ortholog of S. cerevisiae : YPR117W, C. glabrata CBS138 : CAGL0D04510g, C. dubliniensis CD36 : Cd36_45200, C. parapsilosis CDC317 : CPAR2_500480 and Candida tenuis NRRL Y-1498 : CANTEDRAFT_120679
CXQ85_001501	15915.5	14360.5	11688.9	10153.9	9203.21	9537.4	orf19.1246	orf19.1246	Putative eisosome component role in proper eisosome assembly; upregulated in cyr1 null mutant
CXQ85_001500	964.986	1113.04	838.087	431.129	535.45	583.076	orf19.1247	orf19.1247	Ortholog of C. dubliniensis CD36 : Cd36_45230, C. parapsilosis CDC317 : CPAR2_500450, Candida tenuis NRRL Y-1498 : CANTEDRAFT_103249 and Debaryomyces hansenii CBS767 : DEHA2C07524g
CXQ85_001499	2971.26	3087.08	2839.62	899.352	926.957	969.489	orf19.1248	orf19.1248	Putative RNA polymerase II subunit B44; heterozygous null mutant exhibits resistance to parnafungin in the C. albicans fitness test; Spider biofilm repressed
CXQ85_001498	1413.82	1598	1405.21	513.716	519.116	961.807	orf19.1249	orf19.1249	Ortholog(s) have 1-(5-phosphoribosyl)-5-[(5-phosphoribosylamino)methylideneamino]imidazole-4-carboxamide isomerase activity and role in histidine biosynthetic process
CXQ85_001497	399.459	628.07	717.209	317.048	429.79	287.313	orf19.1250	orf19.1250	Ortholog(s) have role in maturation of SSU-rRNA from tricistronic rRNA transcript (SSU-rRNA, 5.8S rRNA, LSU-rRNA) and nucleolus localization
CXQ85_003785	929.977	992.192	1080.85	1526.45	1607.37	1420.43	orf19.1259	orf19.1259	Ortholog(s) have DNA binding, ubiquitin-protein transferase activity and role in histone catabolic process, histone ubiquitination, regulation of transcription from RNA polymerase II promoter in response to oxidative stress
CXQ85_004443	3117.58	3003.61	1989.45	2249.43	1714.56	1111.61	orf19.1265	orf19.1265	Ortholog(s) have Rab guanyl-nucleotide exchange factor activity and role in early endosome to Golgi transport, intra-Golgi vesicle-mediated transport, macroautophagy, protein localization by the Cvt pathway, regulation of GTPase activity
CXQ85_003790	1177.73	1432.64	1450.53	1365.48	1701.8	1826.05	orf19.1272	orf19.1272	Protein of unknown function; may play a role in regulation of cell size; rat catheter biofilm repressed
CXQ85_003787	748.65	705.188	699.077	867.858	1082.64	1034.02	orf19.1273	orf19.1273	Ortholog(s) have tubulin binding activity and role in cytoplasm protein quality control by the ubiquitin-proteasome system, positive regulation of transcription elongation from RNA polymerase II promoter, tubulin complex assembly
CXQ85_004985	119.389	164.57	185.346	383.537	338.931	281.935	orf19.1276	orf19.1276	Protein with a selenoprotein domain and a thioredoxin-like fold domain; similar to S. cerevisiae Vhs3p, which is a putative phosphopantothenoylcysteine decarboxylase
CXQ85_004986	1456.9	1035.92	939.825	1471.16	1290.9	1027.11	orf19.1277	orf19.1277	Protein of unknown function; Rgt1, Hap43-repressed; flow model biofilm induced; Spider biofilm induced
CXQ85_003210	414.72	506.431	703.106	898.653	875.403	914.177	orf19.1281	orf19.1281	Putative splicing factor required for the first step of pre-mRNA splicing; Spider biofilm induced
CXQ85_003214	829.439	580.369	500.636	634.796	746.262	1165.38	orf19.1285	orf19.1285	Plasma membrane-localized protein of unknown function; Hap43p-repressed gene
CXQ85_003215	34.1111	63.602	62.4536	15.3975	23.9906	11.5232	orf19.1287	orf19.1287	Protein of unknown function; flow model biofilm induced; Spider biofilm induced
CXQ85_002185	429.98	482.58	276.004	611.7	564.546	569.248	orf19.1296	orf19.1296	Ortholog(s) have role in spliceosomal snRNP assembly and U4/U6 x U5 tri-snRNP complex localization
CXQ85_000405	2499.99	2468.55	2032.76	2092.66	2330.66	2378.4	orf19.1300	orf19.1300	Putative mitochondrial membrane protein; homozygous transposon insertion causes decreased colony wrinkling under filamentous growth-inducing conditions, but does not block true hyphal formation in liquid media
CXQ85_000406	68.2223	74.7324	59.4316	72.7881	61.2527	67.603	orf19.1301	orf19.1301	Ortholog(s) have protein binding, bridging activity, role in proteasome regulatory particle assembly and ribosome localization
CXQ85_000407	454.217	468.27	482.504	297.451	338.931	271.949	orf19.1303	orf19.1303	Ortholog(s) have translation release factor activity, role in mitochondrial translational termination and mitochondrial inner membrane localization
CXQ85_003950	1088.86	1334.85	1464.64	2034.57	2070.34	1453.47	orf19.1304	orf19.1304	Ortholog(s) have role in U4 snRNA 3'-end processing, exonucleolytic trimming to generate mature 3'-end of 5.8S rRNA from tricistronic rRNA transcript (SSU-rRNA, 5.8S rRNA and LSU-rRNA), more
CXQ85_003951	43.9854	38.9562	224.631	55.9908	35.7307	69.1395	orf19.1305	orf19.1305	Ortholog(s) have tRNA (guanine-N1-)-methyltransferase activity, role in mitochondrial tRNA methylation, tRNA N1-guanine methylation and mitochondrial matrix localization
CXQ85_003731	665.167	871.348	874.35	411.532	466.031	391.79	orf19.1306	orf19.1306	Has domain(s) with predicted oxidoreductase activity, acting on paired donors, with incorporation or reduction of molecular oxygen, 2-oxoglutarate as one donor, and incorporation of one atom each of oxygen into both donors activity
CXQ85_003891	2471.26	2955.11	1867.56	1826.7	1954.98	1248.35	orf19.1308	orf19.1308	Predicted membrane transporter, member of the drug:proton antiporter (14 spanner) (DHA2) family, major facilitator superfamily (MFS)
CXQ85_000760	11.6696	12.7204	13.0951	11.898	9.69834	9.98681	orf19.131	orf19.131	Ortholog of C. dubliniensis CD36 : Cd36_61330, C. parapsilosis CDC317 : CPAR2_602800, Candida tenuis NRRL Y-1498 : CANTEDRAFT_94450 and Debaryomyces hansenii CBS767 : DEHA2F15554g
CXQ85_000761	140.035	189.216	217.58	255.458	233.271	216.637	orf19.131.2	orf19.131.2	Ortholog of S. cerevisiae : YPR063C, C. glabrata CBS138 : CAGL0D01540g, C. dubliniensis CD36 : Cd36_61340, C. parapsilosis CDC317 : CPAR2_602790 and Candida tenuis NRRL Y-1498 : CANTEDRAFT_115026
CXQ85_003957	449.728	409.438	425.087	735.579	710.021	797.408	orf19.1314	orf19.1314	Protein of unknown function; planktonic growth-induced gene
CXQ85_000762	0	0.795025	0	0.699885	0	0.768216	orf19.132	orf19.132	Ortholog(s) have role in histone deacetylation, negative regulation of chromatin silencing at telomere, negative regulation of meiotic nuclear division, positive regulation of stress-activated MAPK cascade and Set3 complex localization
CXQ85_004304	3181.31	3058.46	3090.44	2435.6	2114.24	2509.76	orf19.1323	orf19.1323	Phosphorylated protein of unknown function; Hap43p-repressed gene
CXQ85_004860	1903.94	1501.01	1608.68	1315.08	1555.82	1641.68	orf19.1334	orf19.1334	Protein of unknown function; repressed by alpha pheromone in SpiderM medium
CXQ85_004859	1173.24	1294.3	1436.43	547.31	584.453	580.003	orf19.1335	orf19.1335	Ortholog of S. cerevisiae Mtr4, an ATP-dependent 3'-5' RNA helicase of the DEAD-box family; Hap43-induced gene; Spider biofilm induced
CXQ85_004868	0	0	1.00732	0	0.510439	0.768216	orf19.1336.2	orf19.1336.2	Ortholog(s) have role in mitochondrial respiratory chain complex assembly and mitochondrial intermembrane space localization
CXQ85_001052	11221.7	9444.11	12761.7	5809.75	5664.85	5890.68	orf19.1338	orf19.1338	Protein of unknown function; possible COPI-coated vesicle, Golgi apparatus, ribosome localization; rat catheter biofilm repressed
CXQ85_001281	14.3626	27.8259	49.3585	0.699885	0.510439	0.768216	orf19.1340	orf19.1340	Putative aldose reductase; protein level decreases in stationary phase cultures; Spider biofilm repressed
CXQ85_001053	14000.8	20126.1	20828.3	2140.95	2685.93	904.959	orf19.1344	orf19.1344	Protein of unknown function; fluconazole-induced; Spider biofilm induced
CXQ85_004844	6530.49	6088.31	6681.52	7533.56	7268.14	9071.87	orf19.1355	orf19.1355	Putative protein of unknown function; stationary phase enriched protein
CXQ85_004826	3431.76	2590.99	2257.39	3878.76	3588.39	7400.23	orf19.1356	orf19.1356	Ortholog(s) have thiosulfate sulfurtransferase activity, role in tRNA wobble position uridine thiolation and mitochondrion localization
CXQ85_003876	1279.17	1447.74	1559.32	1914.19	1761.52	1309.81	orf19.1359	orf19.1359	Ortholog(s) have protein-containing complex binding activity, role in sporulation resulting in formation of a cellular spore, ubiquitin-dependent ERAD pathway and extrinsic component of membrane, nucleus localization
CXQ85_000562	288.149	430.109	320.326	858.059	818.234	819.687	orf19.1360	orf19.1360	Ortholog(s) have role in mitochondrial genome maintenance
CXQ85_001213	3.59065	5.56518	31.2268	486.42	317.493	2743.3	orf19.1363	orf19.1363	Putative protein of unknown function; Plc1-regulated; transcript induced by Mnl1 under weak acid stress; flow model, rat catheter, Spider biofilm induced
CXQ85_000516	942.545	791.05	856.218	893.753	777.399	1014.05	orf19.1364	orf19.1364	Ortholog of S. pombe Stm1 G-protein coupled receptor; PQ-loop domains; constitutive expression independent of MTL or white-opaque status; Hap43-repressed
CXQ85_001212	754.933	844.317	185.346	1315.78	1071.41	1832.2	orf19.1368	orf19.1368	Protein of unknown function; flow model biofilm induced; Spider biofilm induced
CXQ85_004933	110.412	83.4777	114.834	126.679	129.652	171.312	orf19.1369	orf19.1369	Protein with predicted peptidase domains; Hap43-repressed gene
CXQ85_000765	4906.62	4541.98	4973.12	3833.97	4124.86	7071.43	orf19.137	orf19.137	Putative transferase involved in phospholipid biosynthesis; induced by alpha pheromone in SpiderM medium
CXQ85_004183	128.366	274.284	100.732	252.659	140.371	149.034	orf19.1370	orf19.1370	Protein of unknown function; expression regulated by white-opaque switch; repressed by alpha pheromone in SpiderM medium
CXQ85_001362	0.897661	0.795025	1.00732	0.699885	1.02088	0.768216	orf19.1371	orf19.1371	Ortholog of C. dubliniensis CD36 : Cd36_23880, C. parapsilosis CDC317 : CPAR2_806590, Candida tenuis NRRL Y-1498 : CANTEDRAFT_92769 and Debaryomyces hansenii CBS767 : DEHA2B13376g
CXQ85_005114	0	0	0	0.699885	0.510439	0	orf19.1386	orf19.1386	Ortholog(s) have SNAP receptor activity and role in ER to Golgi vesicle-mediated transport, retrograde vesicle-mediated transport, Golgi to ER, vesicle fusion
CXQ85_005115	765.705	760.839	578.199	1139.41	969.324	944.906	orf19.1387	orf19.1387	Ortholog(s) have 4 iron, 4 sulfur cluster binding, ATPase activity, role in iron-sulfur cluster assembly, tRNA wobble uridine modification and Nbp35-Cfd1 ATPase complex localization
CXQ85_005116	497.304	774.355	625.543	536.812	627.84	413.3	orf19.1388	orf19.1388	Putative 66S pre-ribosomal particle component; Hap43-induced; F-12/CO2 early biofilm induced
CXQ85_005117	496.407	584.344	363.641	733.48	730.949	555.42	orf19.1389	orf19.1389	Ortholog(s) have poly(A) binding activity, role in mRNA metabolic process and cytoplasm localization
CXQ85_005119	3600.52	3855.08	3912.41	4559.75	4055.95	4439.52	orf19.1392	orf19.1392	Ortholog(s) have protein disulfide isomerase activity, protein-disulfide reductase (glutathione) activity, unfolded protein binding activity and role in protein retention in ER lumen, ubiquitin-dependent ERAD pathway
CXQ85_003839	1430.87	1512.14	1201.73	1725.92	1699.76	1605.57	orf19.1393	orf19.1393	Ortholog(s) have NAD transmembrane transporter activity, pyruvate secondary active transmembrane transporter activity, role in NAD transmembrane transport, mitochondrial pyruvate transmembrane transport and mitochondrion localization
CXQ85_004848	1729.79	1198.1	1307.5	2428.6	2233.17	2214	orf19.1394	orf19.1394	Putative protein of unknown function; mutant is viable; protein level decreases in stationary phase cultures; Spider biofilm induced
CXQ85_003840	236.983	327.55	388.824	3764.68	3728.76	6086.58	orf19.1395	orf19.1395	Ortholog(s) have copper ion transmembrane transporter activity, inorganic phosphate transmembrane transporter activity and role in cellular copper ion homeostasis, copper ion transmembrane transport, phosphate ion transmembrane transport
CXQ85_003842	554.755	552.543	433.146	769.874	879.997	801.25	orf19.1397	orf19.1397	Has domain(s) with predicted heme binding activity
CXQ85_000652	9.87428	6.3602	28.2048	113.381	16.334	148.266	orf19.1400	orf19.1400	Ortholog of C. dubliniensis CD36 : Cd36_23640, C. parapsilosis CDC317 : CPAR2_406130, Candida tenuis NRRL Y-1498 : CANTEDRAFT_116273 and Debaryomyces hansenii CBS767 : DEHA2B11176g
CXQ85_000107	0	0.795025	1.00732	0.699885	0.510439	0.768216	orf19.1406	orf19.1406	Ortholog(s) have DNA-directed DNA polymerase activity, role in error-free translesion synthesis, error-prone translesion synthesis and mitochondrion, nuclear chromatin, zeta DNA polymerase complex localization
CXQ85_001876	13.4649	17.4906	18.1317	0.699885	0.510439	0.768216	orf19.1409.1	orf19.1409.1	Ribosomal 60S subunit protein L22B; Spider biofilm repressed
CXQ85_003021	1250.44	1267.27	1387.07	1702.12	2091.78	1328.25	orf19.1411	orf19.1411	Putative cytochrome P450; Hap43-repressed gene
CXQ85_004458	446.138	356.171	472.431	715.983	696.749	777.435	orf19.1412	orf19.1412	Ortholog of C. dubliniensis CD36 : Cd36_44020, C. parapsilosis CDC317 : CPAR2_302330, Candida tenuis NRRL Y-1498 : CANTEDRAFT_105448 and Debaryomyces hansenii CBS767 : DEHA2C10582g
CXQ85_002090	5260.3	7133.76	8611.54	3710.79	3775.21	3585.27	orf19.1414	orf19.1414	Protein of unknown function; transcript is upregulated in an RHE model of oral candidiasis; Hap43-repressed
CXQ85_000438	627.465	691.672	504.665	1346.58	1562.96	1232.99	orf19.1417	orf19.1417	Ortholog of C. dubliniensis CD36 : Cd36_43970, C. parapsilosis CDC317 : CPAR2_401720, Candida tenuis NRRL Y-1498 : CANTEDRAFT_102588 and Debaryomyces hansenii CBS767 : DEHA2G16698g
CXQ85_000436	507.179	420.568	388.824	430.429	398.142	515.473	orf19.1420	orf19.1420	Ortholog(s) have protein binding, bridging activity and role in vesicle-mediated transport
CXQ85_000435	507.179	557.313	246.792	406.633	397.632	699.845	orf19.1421	orf19.1421	Ortholog(s) have ureidoglycolate lyase activity
CXQ85_000433	232.494	160.595	245.785	151.875	111.276	71.4441	orf19.1424	orf19.1424	Predicted membrane transporter, member of the oxalate:formate antiporter (OFA) family, major facilitator superfamily (MFS)
CXQ85_000913	180.43	238.508	111.812	72.7881	83.2016	15.3643	orf19.1426	orf19.1426	Ortholog of S. cerevisiae Skg6; localizes to the cell cortex, cell bud neck, cell bud tip, incipient cellular bud site, and is membrane-bound; Spider biofilm induced
CXQ85_003838	3212.73	3380.45	2745.94	5479.4	5390.24	6731.88	orf19.1427	orf19.1427	Putative transporter; fungal-specific; Spider biofilm induced
CXQ85_002360	2640.92	3259.6	3547.77	3347.55	3854.84	6029.73	orf19.1433	orf19.1433	Protein of unknown function; Hap43-repressed; colony morphology-related gene regulation by Ssn6; Spider biofilm induced
CXQ85_004073	733.389	942.105	707.135	1023.93	952.479	714.441	orf19.1434	orf19.1434	Ortholog(s) have protein kinase activator activity, protein-containing complex scaffold activity
CXQ85_004799	7958.67	7896.99	6919.25	10100	10789.1	12701.7	orf19.1441	orf19.1441	Ortholog of C. dubliniensis CD36 : Cd36_16230, C. parapsilosis CDC317 : CPAR2_213950, Candida tenuis NRRL Y-1498 : CANTEDRAFT_112720 and Debaryomyces hansenii CBS767 : DEHA2A01848g
CXQ85_004798	5235.16	5173.23	3897.3	7160.52	6880.72	7804.31	orf19.1444	orf19.1444	Ortholog(s) have phosphatidylinositol-4,5-bisphosphate binding activity, role in actin cortical patch assembly, actin filament organization, endocytosis and actin cortical patch localization
CXQ85_004796	1090.66	1163.12	830.028	1069.42	990.762	545.434	orf19.1447	orf19.1447	Has domain(s) with predicted DNA-binding transcription factor activity, sequence-specific DNA binding activity and role in regulation of transcription, DNA-templated
CXQ85_004793	22.4415	34.1861	72.5267	150.475	178.143	157.484	orf19.1448.1	orf19.1448.1	Ortholog(s) have ATP-dependent microtubule motor activity, plus-end-directed activity
CXQ85_004794	0.897661	0.795025	21.1536	1.39977	0	7.68216	orf19.1449	orf19.1449	Protein of unknown function; induced in azole-resistant strain that overexpresses MDR1; protein present in exponential and stationary growth phase yeast cultures; Spider biofilm induced
CXQ85_004790	1.79532	0.795025	18.1317	2.09966	11.2297	6.91395	orf19.1457	orf19.1457	Putative RNA polymerase transcription factor TFIIH core component; possibly an essential gene, disruptants not obtained by UAU1 method
CXQ85_004788	1197.48	1222.75	1142.3	2403.41	2480.73	2171.75	orf19.1458	orf19.1458	Ortholog(s) have tRNA-specific adenosine deaminase activity and role in tRNA modification
CXQ85_004786	5226.19	4406.03	4105.82	7397.09	7286.52	8502.62	orf19.1460	orf19.1460	Putative glutamine-dependent NAD synthetase, involved in NAD salvage pathway
CXQ85_000158	1.79532	3.97513	9.06584	6.99885	4.08351	9.98681	orf19.1476	orf19.1476	Ortholog(s) have mRNA (N6-adenosine)-methyltransferase activity, role in mRNA methylation, meiotic cell cycle, negative regulation of pseudohyphal growth and RNA N6-methyladenosine methyltransferase complex localization
CXQ85_000159	1055.65	792.64	862.262	1093.22	1027.51	1808.38	orf19.1477	orf19.1477	Protein of unknown function; possible ER protein; Hap43p-repressed; Spider biofilm induced
CXQ85_000161	143.626	1504.98	429.116	3028.4	1089.28	1707.74	orf19.1479	orf19.1479	Ortholog of the mitochondria localized S. cerevisiae Pib2 protein of unknown function; has a FYVE zinc finger domain; Spider biofilm induced
CXQ85_000162	69.1199	98.5832	131.958	28.6953	23.9906	23.8147	orf19.1480	orf19.1480	Putative succinate dehydrogenase; enzyme of citric acid cycle; repressed by nitric oxide; Efg1, Hap43 repressed
CXQ85_000165	997.302	850.677	855.211	825.864	923.895	1255.27	orf19.1483	orf19.1483	Ortholog(s) have copper ion binding activity, role in mitochondrial respiratory chain complex IV assembly and extrinsic component of mitochondrial inner membrane, mitochondrial intermembrane space localization
CXQ85_000166	515.258	506.431	278.019	941.346	1065.29	934.151	orf19.1484	orf19.1484	Ortholog of S, cerevisiae Spc24; a component of the conserved kinetochore-associated Ndc80 complex involved in chromosome segregation, spindle checkpoint activity and kinetochore clustering; Hap43-induced gene
CXQ85_000167	846.495	873.733	694.04	1181.41	1458.83	998.681	orf19.1485	orf19.1485	Mitochondrial ribosomal protein of the large subunit; rat catheter biofilm induced
CXQ85_000168	7978.42	6786.34	15065.4	13693.3	13059.1	19733.9	orf19.1486	orf19.1486	Protein with a life-span regulatory factor domain; regulated by Sef1, Sfu1, and Hap43; flow model biofilm induced; Spider biofilm induced
CXQ85_000169	51.1667	6.3602	7.05121	17.4971	16.334	19.9736	orf19.1488	orf19.1488	Ortholog of C. dubliniensis CD36 : Cd36_16630, C. parapsilosis CDC317 : CPAR2_210300, Candida tenuis NRRL Y-1498 : CANTEDRAFT_116870 and Debaryomyces hansenii CBS767 : DEHA2B04334g
CXQ85_000171	676.837	966.751	809.882	1268.19	1430.76	1489.57	orf19.1491	orf19.1491	Ortholog(s) have RNA binding activity, role in mRNA splicing, via spliceosome and U1 snRNP, U2-type prespliceosome localization
CXQ85_003809	0.897661	0	1.00732	0.699885	0.510439	0.768216	orf19.1495	orf19.1495	Ortholog(s) have role in L-methionine salvage from methylthioadenosine and cytosol localization
CXQ85_003806	0.897661	0.795025	2.01463	0.699885	0.510439	0.768216	orf19.1500	orf19.1500	Ortholog of C. dubliniensis CD36 : Cd36_16720, C. parapsilosis CDC317 : CPAR2_210210, Candida tenuis NRRL Y-1498 : CANTEDRAFT_128446 and Debaryomyces hansenii CBS767 : DEHA2B04092g
CXQ85_003807	0.897661	0	1.00732	0.699885	0.510439	0.768216	orf19.1502	orf19.1502	Has domain(s) with predicted aminoacyl-tRNA hydrolase activity
CXQ85_002660	1049.37	1035.12	953.928	1128.91	1146.96	1012.51	orf19.1505	orf19.1505	Ortholog of S. cerevisiae : YBR138C, C. dubliniensis CD36 : Cd36_16750, C. parapsilosis CDC317 : CPAR2_212450, Candida tenuis NRRL Y-1498 : CANTEDRAFT_92365 and Debaryomyces hansenii CBS767 : DEHA2G09020g
CXQ85_002664	3805.19	3594.31	2934.31	3760.48	3754.28	4027.76	orf19.1514	orf19.1514	Ortholog(s) have enzyme binding, phosphatidylinositol-4-phosphate binding activity
CXQ85_002666	4010.75	3784.32	4020.2	3605.11	3232.61	3462.35	orf19.1516	orf19.1516	Ortholog(s) have thiol-dependent ubiquitin-specific protease activity and role in negative regulation of gluconeogenesis, proteasome-mediated ubiquitin-dependent protein catabolic process
CXQ85_002848	2815.07	2300.8	1494.86	2355.81	2380.69	3243.41	orf19.1519	orf19.1519	Protein of unknown function; Hap43-repressed gene
CXQ85_002847	2193.88	2176.78	1708.41	2364.91	3057.02	2700.28	orf19.1522	orf19.1522	Ortholog of C. dubliniensis CD36 : Cd36_16850, C. parapsilosis CDC317 : CPAR2_211990, Candida tenuis NRRL Y-1498 : cten_CGOB_00169 and Debaryomyces hansenii CBS767 : DEHA2G03036g
CXQ85_002845	1197.48	1301.46	1328.65	1348.68	1255.17	1315.95	orf19.1525	orf19.1525	Ortholog(s) have role in nuclear-transcribed mRNA catabolic process, nonsense-mediated decay
CXQ85_002843	9599.59	9207.99	8632.69	14489	14347.9	16395.3	orf19.1527	orf19.1527	Protein of unknown function; Spider biofilm induced
CXQ85_002840	3840.2	3768.42	2947.41	3906.06	4375.99	3963.23	orf19.1531	orf19.1531	Ortholog(s) have RNA binding, protein heterodimerization activity and role in mRNA polyadenylation, pre-mRNA cleavage required for polyadenylation, regulation of mRNA 3'-end processing, response to DNA damage checkpoint signaling
CXQ85_002838	3406.63	2701.5	2644.2	2120.65	1807.97	2491.33	orf19.1533	orf19.1533	Possible vacuolar protein; Hap43-induced gene
CXQ85_002837	5333.01	3882.11	1697.33	4405.78	5101.33	6377.73	orf19.1534	orf19.1534	Ortholog of S. cerevisiae Zrt3, vacuolar membrane zinc transporter; predicted Kex2 substrate; induced in oralpharyngeal candidasis; flow model biofilm induced; Spider biofilm induced
CXQ85_002836	270.196	409.438	327.378	576.005	581.9	618.414	orf19.1535	orf19.1535	Protein of unknown function; Hap43-induced gene
CXQ85_002835	4029.6	4684.29	5227.97	5359.02	5330	4510.2	orf19.1536	orf19.1536	Putative zinc transporter essential for tolerance to zinc; plays a role in zincosome formation; Hap43-induced; required for normal filamentous growth; mRNA binds She3 and is localized to hyphal tips
CXQ85_003193	0	0	0	0.699885	0	0	orf19.154	orf19.154	Putative ortholog of S. cerevisiae Utp30; a U3-containing 90S preribosome complex protein; Hap43-induced; Spider biofilm induced
CXQ85_002834	1776.47	3734.23	2023.7	1366.88	1995.82	875.767	orf19.1541	orf19.1541	Protein with a globin-like domain; repressed by alpha pheromone in SpiderM medium; Spider biofilm induced
CXQ85_003688	8054.72	7270.51	6413.58	9132.1	10528.3	10693.6	orf19.1544	orf19.1544	Putative cis-golgi localized protein involved in ER to Golgi transport; Spider biofilm repressed
CXQ85_003687	23.3392	28.6209	19.139	6.29897	9.1879	6.14573	orf19.1545	orf19.1545	Ortholog(s) have structural constituent of ribosome activity and mitochondrial small ribosomal subunit localization
CXQ85_003686	31.4182	14.3105	5.03658	33.5945	47.4708	295.763	orf19.1546	orf19.1546	Membrane-localized protein of unknown function
CXQ85_003685	195.69	224.992	226.646	383.537	361.391	315.737	orf19.1547	orf19.1547	Ortholog(s) have double-stranded DNA binding, polynucleotide 3'-phosphatase activity and role in double-strand break repair
CXQ85_003684	1.79532	0.795025	1.00732	4.19931	6.12527	40.7155	orf19.1548	orf19.1548	Ortholog(s) have role in mRNA splicing, via spliceosome and U4/U6 x U5 tri-snRNP complex localization
CXQ85_003683	29.6228	15.1055	5.03658	6.99885	14.8027	64.5302	orf19.1549	orf19.1549	Plasma membrane-associated protein identified in detergent-resistant membrane fraction (possible lipid raft component); repressed by nitric oxide; predicted transmembrane helix
CXQ85_003680	0.897661	0.795025	1.00732	0.699885	0.510439	0.768216	orf19.1557	orf19.1557	Ortholog(s) have S-adenosylmethionine-dependent methyltransferase activity and role in protein methylation
CXQ85_003675	7431.74	6893.67	10110.4	5907.73	5964.99	8638.59	orf19.1564	orf19.1564	Plasma membrane-localized protein of unknown function
CXQ85_003674	0	0	0	0.699885	0	0	orf19.1565	orf19.1565	Protein of unknown function
CXQ85_001772	26.0322	0	0	0	0	0	orf19.1573	orf19.1573	Ortholog(s) have fungal-type vacuole membrane, vacuole-mitochondrion membrane contact site localization
CXQ85_001771	22.4415	12.7204	17.1244	468.223	6.12527	276.558	orf19.1574	orf19.1574	Putative TFIID subunit involved in RNA polymerase II transcription initiation; possibly an essential gene, disruptants not obtained by UAU1 method
CXQ85_001768	15.2602	15.9005	15.1097	239.361	225.104	275.021	orf19.1576	orf19.1576	Ortholog(s) have nuclear localization sequence binding, ubiquitin binding activity and role in response to ethanol
CXQ85_005043	16.1579	20.6707	75.5487	51.7915	90.3477	28.424	orf19.1577	orf19.1577	Has domain(s) with predicted DNA-binding transcription factor activity, sequence-specific DNA binding, zinc ion binding activity and role in regulation of transcription, DNA-templated
CXQ85_001767	0	0	6.04389	0	0	0	orf19.1578	orf19.1578	Ortholog of S. cereviaie Rrp5, an RNA binding protein involved in synthesis of 18S and 5.8S rRNAs; Hap43-induced gene
CXQ85_005148	25.1345	17.4906	21.1536	5.59908	5.61483	9.2186	orf19.158	orf19.158	Ortholog of S. cerevisiae Apd1; required for normal localization of actin patches and normal tolerance of sodium ions and hydrogen peroxide; Hap43-induced; Spider biofilm induced
CXQ85_003337	474.863	686.902	1357.86	271.555	383.85	527.765	orf19.1580	orf19.1580	Protein of unknown function; Spider biofilm induced
CXQ85_004686	99.6404	88.2478	130.951	110.582	107.703	182.067	orf19.1588	orf19.1588	Putative mitochondrial protein of unknown function; regulated by Sef1p-, Sfu1p-, and Hap43p
CXQ85_003238	13.4649	14.3105	10.0732	7.69874	21.9489	17.669	orf19.1589	orf19.1589	Putative transcription factor component of the core factor (CF) rDNA transcription factor complex; Spider biofilm induced
CXQ85_000431	3391.37	2768.28	3156.93	2698.06	2859.99	3636.74	orf19.1595	orf19.1595	Ortholog(s) have clathrin binding activity, role in clathrin-dependent endocytosis, histone H2B ubiquitination, sterol regulatory element binding protein cleavage and Dsc E3 ubiquitin ligase complex, clathrin-coated vesicle localization
CXQ85_002369	403.05	527.897	290.107	1476.06	1266.91	812.773	orf19.1600	orf19.1600	Ortholog of C. dubliniensis CD36 : Cd36_23530, C. parapsilosis CDC317 : CPAR2_406140, Candida tenuis NRRL Y-1498 : CANTEDRAFT_116829 and Debaryomyces hansenii CBS767 : DEHA2B01826g
CXQ85_004309	12453.3	9541.9	8976.19	10154.6	7911.8	11593.2	orf19.1608	orf19.1608	Has domain(s) with predicted catalytic activity, sulfuric ester hydrolase activity and role in metabolic process
CXQ85_002814	754.036	1016.04	1260.15	661.391	720.229	739.024	orf19.1609	orf19.1609	Ortholog(s) have role in endonucleolytic cleavage in ITS1 to separate SSU-rRNA from 5.8S rRNA and LSU-rRNA from tricistronic rRNA transcript (SSU-rRNA, 5.8S rRNA, LSU-rRNA) and 90S preribosome, nucleolus localization
CXQ85_002007	2.69298	3.97513	0	4.19931	1.02088	5.37751	orf19.1619	orf19.1619	Putative kinase subunit of RNA polymerase II carboxy-terminal domain kinase I; possibly an essential gene, disruptants not obtained by UAU1 method
CXQ85_000711	1.79532	0	51.3731	38.4937	12.2505	0	orf19.1624	orf19.1624	Non-catalytic subunit of N-terminal acetyltransferase of the NatC type; flow model biofilm repressed
CXQ85_002012	171.453	12.7204	16.117	67.189	58.7005	85.272	orf19.1625	orf19.1625	Putative ubiquinone oxidoreductase; repressed by nitric oxide; Hap43p-repressed
CXQ85_000707	3951.51	3684.94	3534.67	5883.93	5215.16	7376.41	orf19.1632	orf19.1632	Has domain(s) with predicted catalytic activity
CXQ85_000705	2340.2	2463.78	2056.94	3304.86	3275.49	3325.61	orf19.1634	orf19.1634	Has domain(s) with predicted fatty-acyl-CoA binding activity
CXQ85_005227	1051.16	908.714	1015.37	3165.58	4702.16	4358.09	orf19.164	orf19.164	Ortholog(s) have triglyceride lipase activity, role in triglyceride catabolic process and peroxisomal matrix localization
CXQ85_002455	51.1667	104.943	154.119	126.679	117.401	126.756	orf19.1641	orf19.1641	Ortholog(s) have extracellular region localization
CXQ85_000212	307	478.605	534.885	93.0847	119.443	116.769	orf19.1642	orf19.1642	Ortholog of S. cerevisiae Loc1, a nuclear protein involved in asymmetric localization of ASH1 mRNA in S. cerevisiae; Hap43-induced gene; Spider biofilm induced
CXQ85_000213	1018.85	1186.97	1289.36	1163.21	1418	1126.21	orf19.1643	orf19.1643	Ortholog(s) have serine-type endopeptidase activity, role in regulation of mitochondrion organization, signal peptide processing and mitochondrial inner membrane localization
CXQ85_004483	2074.5	2251.51	2785.23	2372.61	3395.44	1842.95	orf19.1646	orf19.1646	Ortholog(s) have rRNA primary transcript binding activity
CXQ85_004482	0.897661	10.3353	11.0805	62.9897	82.1807	17.669	orf19.1647	orf19.1647	Ortholog(s) have role in ascospore wall assembly
CXQ85_001744	5.38597	0.795025	31.2268	0.699885	0.510439	0.768216	orf19.1662	orf19.1662	Ortholog(s) have structural constituent of ribosome activity and mitochondrial small ribosomal subunit localization
CXQ85_000010	445.24	496.891	578.199	516.515	375.173	286.545	orf19.1664	orf19.1664	Protein of unknown function; expression downregulated in an ssr1 null mutant
CXQ85_001896	5270.17	6074.79	3948.68	4334.39	4584.25	4202.91	orf19.1666	orf19.1666	Ortholog of Dig2, a MAP kinase-responsive inhibitor of Ste12; regulates mating-specific genes and invasive growth in S. cerevisiae; induced by alpha pheromone in SpiderM medium
CXQ85_001889	1659.78	2126.69	2067.01	1912.09	2008.58	2139.48	orf19.1667	orf19.1667	Protein with a predicted SWI/SNF-related matrix-associated actin-dependent regulator of chromatin subfamily domain; Hap43-repressed gene
CXQ85_001892	47513.2	49027.6	50070.6	10275	10706.5	9419.1	orf19.1672	orf19.1672	Alpha subunit of COPI vesicle coatomer complex; role in ER to Golgi vesicle-mediated transport, retrograde vesicle-mediated transport, Golgi to ER transport; flow model biofilm repressed
CXQ85_001886	1329.44	1194.92	1189.64	2406.91	2644.58	3049.05	orf19.1675	orf19.1675	Ortholog(s) have role in positive regulation of catalytic activity
CXQ85_001885	2329.43	2400.98	2314.81	3638	3829.31	3862.59	orf19.1676	orf19.1676	Predicted potassium ion transporter; Spider biofilm induced
CXQ85_001884	564.629	546.183	546.972	470.323	834.057	729.037	orf19.1679	orf19.1679	Ortholog of C. dubliniensis CD36 : Cd36_81550, C. parapsilosis CDC317 : CPAR2_503570, Candida tenuis NRRL Y-1498 : cten_CGOB_00261 and Debaryomyces hansenii CBS767 : DEHA2D15378g
CXQ85_004465	471.272	616.94	830.028	501.118	493.084	617.646	orf19.168	orf19.168	Ortholog(s) have role in U4 snRNA 3'-end processing, exonucleolytic trimming to generate mature 3'-end of 5.8S rRNA from tricistronic rRNA transcript (SSU-rRNA, 5.8S rRNA and LSU-rRNA), more
CXQ85_001882	186.714	213.862	170.236	342.244	336.379	341.088	orf19.1681	orf19.1681	Ortholog of C. dubliniensis CD36 : Cd36_81530, C. parapsilosis CDC317 : CPAR2_503590, Candida tenuis NRRL Y-1498 : CANTEDRAFT_115755 and Debaryomyces hansenii CBS767 : DEHA2D15334g
CXQ85_001881	5955.09	5929.3	5271.28	6597.82	7443.73	6338.55	orf19.1682	orf19.1682	Membrane protein; Hap43p-repressed gene; repressed by nitric oxide
CXQ85_001207	0.897661	0.795025	1.00732	6.99885	1.53132	2.30465	orf19.1684	orf19.1684	Ortholog of C. dubliniensis CD36 : Cd36_81500, C. parapsilosis CDC317 : CPAR2_503620, Candida tenuis NRRL Y-1498 : CANTEDRAFT_93693 and Debaryomyces hansenii CBS767 : DEHA2D15268g
CXQ85_001206	1.79532	2.38508	3.02195	2.09966	3.06263	1.53643	orf19.1686	orf19.1686	Has domain(s) with predicted phosphotransferase activity, alcohol group as acceptor activity and role in carbohydrate metabolic process
CXQ85_000195	102.333	217.042	486.533	5.59908	93.9208	86.0402	orf19.1687	orf19.1687	Ortholog of S. cerevisiae Prp43, an RNA helicase in the DEAH-box family that functions in both RNA polymerase I and polymerase II transcript metabolism; Hap43-induced gene
CXQ85_000190	1855.47	2213.35	2082.12	2006.57	2253.08	2537.42	orf19.1698	orf19.1698	Ortholog(s) have phosphatidate phosphatase activity, role in actin cytoskeleton organization, cellular lipid metabolic process and actin cortical patch localization
CXQ85_000187	840.211	992.987	1143.3	599.102	652.341	762.839	orf19.1708	orf19.1708	Protein of unknown function; Spider biofilm induced
CXQ85_000186	13344.6	16223.3	32006.4	7659.54	8255.84	12177	orf19.1709	orf19.1709	Sterol carrier domain protein; alkaline downregulated; colony morphology-related gene regulation by Ssn6; Spider biofilm induced
CXQ85_003360	630.158	593.089	880.394	623.598	755.45	882.68	orf19.1717	orf19.1717	Ortholog of C. dubliniensis CD36 : Cd36_81270, C. parapsilosis CDC317 : CPAR2_502880, Candida tenuis NRRL Y-1498 : CANTEDRAFT_101483 and Debaryomyces hansenii CBS767 : DEHA2A11990g
CXQ85_000368	3171.44	2476.5	2328.91	3332.85	3129.5	3895.62	orf19.1720	orf19.1720	Ortholog(s) have role in mitotic recombination
CXQ85_000370	743.264	921.435	1323.61	1662.93	1401.67	1329.01	orf19.1723	orf19.1723	Ortholog(s) have role in response to purine-containing compound
CXQ85_005288	5.38597	16.6955	5.03658	4.8992	3.06263	9.98681	orf19.1729	orf19.1729	Putative transcription factor with zinc finger DNA-binding motif
CXQ85_004480	7596.01	5510.32	5171.56	7523.77	6109.95	13231	orf19.173	orf19.173	C2H2 transcription factor; induced by Mnl1 under weak acid stress
CXQ85_005152	7.18129	14.3105	18.1317	16.0974	18.8862	10.755	orf19.1730	orf19.1730	HMG-box protein; Spider biofilm repressed
CXQ85_002476	4279.15	4009.31	4196.48	9007.52	11443	9992.96	orf19.1734	orf19.1734	Putative ATPase and nucleosome spacing factor; heterozygous null mutant displays sensitivity to virgineone
CXQ85_000645	866.243	787.87	766.567	1137.31	1156.14	1601.73	orf19.1735	orf19.1735	Ortholog(s) have U2-type spliceosomal complex localization
CXQ85_004824	22.4415	34.1861	40.2926	106.383	90.3477	27.6558	orf19.1746	orf19.1746	Protein similar to S. cerevisiae meiosis-specific, spore-wall-localized protein Ssp2p, which is required for wild-type outer spore wall formation in S. cerevisiae; possibly an essential gene (UAU1 method); Hap43p-repressed
CXQ85_004706	1217.23	1305.43	1226.91	1876.39	2088.72	2263.93	orf19.1748	orf19.1748	Protein of unknown function; shows colony morphology-related gene regulation by Ssn6
CXQ85_004479	577.196	811.721	683.967	743.978	555.868	693.699	orf19.175	orf19.175	Ortholog of C. dubliniensis CD36 : Cd36_27430, C. parapsilosis CDC317 : CPAR2_802450, Candida tenuis NRRL Y-1498 : CANTEDRAFT_113969 and Debaryomyces hansenii CBS767 : DEHA2A13002g
CXQ85_003495	220.825	246.458	290.107	641.095	623.756	315.737	orf19.1757	orf19.1757	Putative C2H2 transcription factor; expression upregulated in clinical isolates from HIV+ patients with oral candidiasis; Spider biofilm induced
CXQ85_003492	1461.39	1442.97	1834.32	1103.72	1307.23	1186.89	orf19.1761	orf19.1761	Predicted olichyl-diphosphooligosaccharide-protein glycotransferase; role in protein N-linked glycosylation; Spider biofilm repressed
CXQ85_003490	4522.42	4508.59	4554.07	5657.17	4728.2	9661.09	orf19.1764	orf19.1764	Protein of unknown function; rat catheter and Spider biofilm induced
CXQ85_004846	784.556	608.194	661.806	611	590.067	799.713	orf19.1767	orf19.1767	Ortholog(s) have protein-containing complex scaffold activity, thiol-dependent ubiquitin-specific protease activity and role in RNA splicing, histone H3-K4 methylation, histone H3-K79 methylation, histone deubiquitination
CXQ85_004847	1516.15	1276.81	1850.44	802.768	890.716	1214.55	orf19.1769	orf19.1769	Ortholog(s) have G-protein beta/gamma-subunit complex binding, actin binding activity, role in positive regulation of transcription from RNA polymerase II promoter by pheromones, protein folding and cytoplasm localization
CXQ85_001329	1340.21	1780.06	1137.26	2061.86	2132.1	1131.58	orf19.177	orf19.177	Has domain(s) with predicted phosphatidylinositol binding activity and role in cell communication
CXQ85_004851	1147.21	1266.48	1079.84	1625.83	1646.17	1722.34	orf19.1772	orf19.1772	Ortholog of S. cerevisiae : MRX1, C. glabrata CBS138 : CAGL0J03278g, C. dubliniensis CD36 : Cd36_24130, C. parapsilosis CDC317 : CPAR2_407430 and Candida tenuis NRRL Y-1498 : cten_CGOB_00234
CXQ85_004852	934.466	758.454	713.179	702.685	565.056	889.594	orf19.1776	orf19.1776	Putative pantetheine-phosphate adenylyltransferase (PPAT); which catalyzes 4th step in coenzyme A biosynthesis from pantothenate; rat catheter biofilm repressed
CXQ85_004853	5265.68	4525.29	4724.31	6504.03	5628.1	9615.76	orf19.1777	orf19.1777	Ortholog(s) have endopeptidase activity, thiol-dependent ubiquitin-specific protease activity
CXQ85_001244	3400.34	3080.72	3153.9	2880.73	2694.61	5047.95	orf19.178	orf19.178	Ortholog of C. dubliniensis CD36 : Cd36_32460, C. parapsilosis CDC317 : CPAR2_205480, Candida tenuis NRRL Y-1498 : CANTEDRAFT_115156 and Debaryomyces hansenii CBS767 : DEHA2E22154g
CXQ85_003262	383.301	501.661	521.789	263.857	318.003	248.134	orf19.1789	orf19.1789	Ortholog of S. cerevisiae : MRX12, C. glabrata CBS138 : CAGL0J11110g, C. dubliniensis CD36 : Cd36_44970, C. parapsilosis CDC317 : CPAR2_500860 and Candida tenuis NRRL Y-1498 : CANTEDRAFT_113509
CXQ85_003264	349.19	569.238	726.274	23.0962	57.1692	42.2519	orf19.1791	orf19.1791	Putative protein with a predicted role in 60S ribosomal subunit biogenesis; Hap43p-induced gene; ortholog of S. cerevisiae MAK11
CXQ85_003265	595.15	649.536	518.767	621.498	554.847	657.593	orf19.1792	orf19.1792	Ortholog(s) have ubiquitin protein ligase activity
CXQ85_003266	2625.66	1864.33	1694.3	2544.08	2695.12	2913.84	orf19.1793	orf19.1793	Ortholog(s) have phosphatidylinositol-3,5-bisphosphate binding, phosphatidylinositol-3-phosphate binding, phosphatidylinositol-4-phosphate binding, phosphatidylinositol-5-phosphate binding activity
CXQ85_003267	721.72	690.082	645.689	1224.1	1492.52	1480.35	orf19.1794	orf19.1794	Ortholog(s) have mRNA 5'-UTR binding, pre-mRNA intronic binding, translation regulator activity and role in Group I intron splicing, mitochondrial mRNA processing, positive regulation of mitochondrial translation
CXQ85_000156	149.909	133.564	71.5194	196.668	221.02	189.749	orf19.1796	orf19.1796	Putative glyoxylate reductase; acts on glyoxylate and hydroxypyruvate substrates; Spider biofilm repressed
CXQ85_003269	1144.52	1241.03	1338.72	2409.7	2198.97	2310.79	orf19.1797	orf19.1797	D-arabinose 5-phosphate isomerase; has GutQ domain which is associated with phosphosugar binding; other biofilm induced; rat catheter and Spider biofilm induced; F-12/CO2 early biofilm induced
CXQ85_003271	4241.45	4604.79	4993.26	6782.59	6132.92	11659.2	orf19.1800	orf19.1800	Protein of unknown function; Spider biofilm induced
CXQ85_002468	2140.92	2435.16	2172.78	2483.89	2657.35	3519.2	orf19.1804	orf19.1804	Ortholog(s) have glycine transmembrane transporter activity, role in glycine import into mitochondrion, heme biosynthetic process and mitochondrion localization
CXQ85_002466	1694.78	1471.59	1557.31	2073.06	2521.57	3093.61	orf19.1806	orf19.1806	Ortholog of C. dubliniensis CD36 : Cd36_30340, C. parapsilosis CDC317 : CPAR2_203900, Candida tenuis NRRL Y-1498 : CANTEDRAFT_113094 and Debaryomyces hansenii CBS767 : DEHA2G22374g
CXQ85_001436	4415.6	5275.79	6715.77	1216.4	1413.92	1149.25	orf19.1815	orf19.1815	Ortholog of S. cerevisae/S. pombe Tif6; constituent of 66S pre-ribosomal particles; Spider biofilm induced
CXQ85_002294	463.193	543.002	584.243	866.458	984.637	787.422	orf19.182	orf19.182	Ortholog(s) have rRNA (guanine-N1-)-methyltransferase activity, role in rRNA modification and mitochondrion localization
CXQ85_001331	3968.56	3185.67	2713.71	3535.82	2787	3718.93	orf19.1823	orf19.1823	Predicted membrane protein; transcript repressed by ciclopirox olamine
CXQ85_003010	12.5673	23.0557	12.0878	0.699885	1.02088	0.768216	orf19.1833	orf19.1833	Ortholog(s) have pseudouridine synthase activity
CXQ85_003009	545.778	851.472	1101	5.59908	3.57307	23.8147	orf19.1834	orf19.1834	Has domain(s) with predicted role in mitotic sister chromatid cohesion
CXQ85_001243	715.436	794.23	819.955	480.821	519.627	404.85	orf19.1841	orf19.1841	Protein of unknown function; Hap43-induced gene
CXQ85_002298	2098.73	2442.32	2024.7	587.904	978.512	946.442	orf19.185	orf19.185	Ortholog(s) have structural constituent of ribosome activity, role in mitochondrial translational initiation and mitochondrial small ribosomal subunit localization
CXQ85_002563	622.079	659.871	598.345	1390.67	1385.33	1559.48	orf19.1852	orf19.1852	Ortholog(s) have mitochondrion localization
CXQ85_002567	769.296	720.293	618.492	4210.51	4002.86	3224.97	orf19.1856	orf19.1856	Ortholog(s) have histone deacetylase activity
CXQ85_002568	0	0.795025	1.00732	0	0.510439	0	orf19.1857	orf19.1857	Putative L-azetidine-2-carboxylic acid acetyltransferase; mutants are viable
CXQ85_003990	1224.41	1294.3	934.789	986.138	968.303	809.7	orf19.1860.1	orf19.1860.1	Ortholog(s) have extracellular region localization
CXQ85_003989	2566.41	2437.55	2729.83	3080.89	3000.36	5035.66	orf19.1861	orf19.1861	BAR domain-containing protein, forms heterodimer with Rvs162p that binds liposomes in vitro; flow model biofilm induced
CXQ85_002805	940.749	621.71	1419.31	3591.81	3552.14	5851.5	orf19.1862	orf19.1862	Possible stress protein; increased transcription associated with CDR1 and CDR2 overexpression or fluphenazine treatment; regulated by Sfu1, Nrg1, Tup1; stationary phase enriched protein; Spider biofilm induced
CXQ85_003986	92.4591	81.0926	134.98	233.062	242.459	175.153	orf19.1863	orf19.1863	Has domain(s) with predicted Rho guanyl-nucleotide exchange factor activity, role in regulation of Rho protein signal transduction and intracellular localization
CXQ85_002804	2323.15	2032.88	2018.66	3525.32	3405.65	5551.9	orf19.1864	orf19.1864	Ortholog(s) have role in rescue of stalled ribosome, ribosome-associated ubiquitin-dependent protein catabolic process and RQC complex, cytosolic large ribosomal subunit localization
CXQ85_002800	3012.55	3077.54	2527.35	2736.55	2748.71	2988.36	orf19.1872	orf19.1872	Plasma membrane protein; repressed by nitric oxide
CXQ85_002799	1070.01	1019.22	1010.34	685.887	717.167	844.27	orf19.1873	orf19.1873	Protein of unknown function; Hap43-repressed gene; repressed by nitric oxide
CXQ85_002798	417.413	457.935	350.546	713.883	560.972	720.587	orf19.1876	orf19.1876	Ortholog(s) have mRNA binding activity, role in mRNA splice site selection, positive regulation of mRNA splicing, via spliceosome and U1 snRNP, U2-type prespliceosome, commitment complex, cytoplasm localization
CXQ85_002797	406.641	365.712	299.173	732.08	672.759	703.686	orf19.1877	orf19.1877	Has domain(s) with predicted nucleic acid binding activity
CXQ85_000541	885.992	946.875	621.514	2171.74	1839.11	2110.29	orf19.1887	orf19.1887	Ortholog(s) have sterol esterase activity, role in sterol metabolic process and integral component of membrane, lipid droplet localization
CXQ85_000540	1369.83	1403.22	1095.96	1325.58	1569.6	963.343	orf19.1888	orf19.1888	Putative nicotinamide riboside hydrolase; cleaves N-glycosidic bonds in nucleosides; pyrimidine salvage and nicotinamide riboside salvage pathways; Spider biofilm induced
CXQ85_001953	3171.44	2235.61	2462.89	1881.29	2450.11	3970.14	orf19.1893	orf19.1893	Protein of unknown function; Spider biofilm repressed
CXQ85_001951	4006.26	4246.23	2742.92	9491.84	9800.94	7749	orf19.1897	orf19.1897	Ortholog of C. dubliniensis CD36 : Cd36_21640, C. parapsilosis CDC317 : CPAR2_105040, Candida tenuis NRRL Y-1498 : CANTEDRAFT_112352 and Debaryomyces hansenii CBS767 : DEHA2C08008g
CXQ85_002297	2398.55	2561.57	1801.08	3231.37	3311.22	3617.53	orf19.190	orf19.190	Ortholog(s) have role in endoplasmic reticulum organization, histone exchange and Swr1 complex localization
CXQ85_001943	157.988	160.595	201.463	242.86	210.301	148.266	orf19.1900	orf19.1900	Ortholog(s) have RNA methyltransferase activity, role in 7-methylguanosine cap hypermethylation, meiotic cell cycle, nucleologenesis, regulation of telomere maintenance via telomerase, tRNA processing and nucleolus localization
CXQ85_004612	202.871	286.209	353.568	130.879	222.041	80.6627	orf19.1910	orf19.1910	Predicted NADH-dependent flavin oxidoreductase; Hap43-repressed gene
CXQ85_004615	224.415	353.786	227.653	410.133	412.435	351.075	orf19.1913	orf19.1913	Protein of unknown function; flow model biofilm induced
CXQ85_004618	541.29	585.139	586.258	582.304	651.32	849.647	orf19.1917	orf19.1917	Protein of unknown function; Spider biofilm repressed
CXQ85_002301	323.158	300.52	376.736	422.031	337.911	361.83	orf19.192	orf19.192	Ortholog of C. dubliniensis CD36 : Cd36_19320, C. parapsilosis CDC317 : CPAR2_209670, Candida tenuis NRRL Y-1498 : CANTEDRAFT_113478 and Debaryomyces hansenii CBS767 : DEHA2C15136g
CXQ85_002300	286.354	203.527	240.748	222.563	149.048	163.63	orf19.193	orf19.193	Ortholog of C. dubliniensis CD36 : Cd36_19310, C. parapsilosis CDC317 : CPAR2_209710, Candida tenuis NRRL Y-1498 : CANTEDRAFT_113479 and Debaryomyces hansenii CBS767 : DEHA2C15114g
CXQ85_002552	2561.93	1863.54	1772.88	3630.3	3344.91	4056.95	orf19.1933	orf19.1933	Ortholog(s) have role in ER-dependent peroxisome organization and endoplasmic reticulum, peroxisomal membrane localization
CXQ85_002555	241.471	290.184	263.917	363.24	310.347	285.008	orf19.1938	orf19.1938	Ortholog of S.pombe SPCC825.05c; a predicted splicing coactivator; transcription repressed in azole-resistant strain overexpressing CDR1 and CDR2; induced by benomyl treatment
CXQ85_000681	2723.5	2912.18	2895.02	1361.28	1217.91	1063.21	orf19.1946	orf19.1946	Similar to an aldose 1-epimerase-related protein; antigenic during murine systemic infection; protein present in exponential and stationary phase yeast cultures; Hap43-induced; Spider biofilm repressed
CXQ85_001476	1730.69	1591.64	1704.38	646.694	618.652	690.626	orf19.1953	orf19.1953	Predicted protein of unknown function; merged with orf19.1952 in Assembly 21
CXQ85_001478	485.635	618.53	659.792	335.245	311.878	335.711	orf19.1955	orf19.1955	Ortholog(s) have palmitoyltransferase activity, role in protein palmitoylation, protein targeting to membrane and endoplasmic reticulum palmitoyltransferase complex, extrinsic component of endoplasmic reticulum membrane localization
CXQ85_001480	0	0	0	0	0	0	orf19.1956	orf19.1956	Ortholog(s) have role in reciprocal meiotic recombination and mitochondrial matrix localization
CXQ85_001482	0.897661	0.795025	1.00732	0.699885	0.510439	0.768216	orf19.1959	orf19.1959	Ortholog of S. cerevisiae : OTU2, C. dubliniensis CD36 : Cd36_51210, C. parapsilosis CDC317 : CPAR2_303850, Candida tenuis NRRL Y-1498 : CANTEDRAFT_114159 and Debaryomyces hansenii CBS767 : DEHA2E11990g
CXQ85_001484	54.7573	56.4468	80.5852	0.699885	0.510439	0.768216	orf19.1961	orf19.1961	Planktonic growth-induced gene
CXQ85_005171	26.0322	21.4657	19.139	59.4902	81.1598	155.948	orf19.1964	orf19.1964	Protein of unknown function; repressed by fluphenazine treatment; induced by benomyl treatment and in an RHE model; regulated by Nrg1, Tup1
CXQ85_002167	0.897661	0.795025	0	0	0	0	orf19.1968	orf19.1968	Ortholog of C. dubliniensis CD36 : Cd36_51280, C. parapsilosis CDC317 : CPAR2_501840, Candida tenuis NRRL Y-1498 : cten_CGOB_00020 and Debaryomyces hansenii CBS767 : DEHA2F24310g
CXQ85_002169	189.407	165.365	115.841	31.4948	21.9489	16.9008	orf19.1970	orf19.1970	Putative vacuole biogenesis protein
CXQ85_001355	1.79532	0	1.00732	0.699885	1.02088	2.30465	orf19.1972	orf19.1972	Ortholog(s) have S-adenosylmethionine-dependent methyltransferase activity, role in histone lysine methylation and nuclear chromatin localization
CXQ85_002240	316.874	287.004	211.536	615.899	572.713	515.473	orf19.1975	orf19.1975	Ortholog(s) have role in mRNA splicing, via spliceosome, regulation of DNA methylation and U4/U6 x U5 tri-snRNP complex, U5 snRNP localization
CXQ85_001428	1600.53	1442.18	1947.14	862.258	1125.01	2136.41	orf19.1985	orf19.1985	Has aminoglycoside phosphotransferase and protein kinase domains; rat catheter and flow model biofilm induced
CXQ85_004802	6826.72	6660.72	7053.22	7655.34	7638.72	9719.47	orf19.1991	orf19.1991	Has domain(s) with predicted integral component of membrane localization
CXQ85_004803	8555.61	8048.04	9144.41	6408.85	6850.6	8177.66	orf19.1993	orf19.1993	Ortholog(s) have structural molecule activity, role in proteasome assembly, ubiquitin-dependent protein catabolic process and nucleus, proteasome regulatory particle, lid subcomplex, proteasome storage granule localization
CXQ85_004804	2071.8	2219.71	1599.62	3675.1	4051.35	4620.82	orf19.1994	orf19.1994	Ortholog(s) have phosphatidylinositol-3-phosphate binding activity, role in retrograde transport, endosome to Golgi and endosome localization
CXQ85_002388	4236.06	4113.46	4054.44	3269.86	3527.13	3294.11	orf19.1998	orf19.1998	Ortholog of C. dubliniensis CD36 : Cd36_16140, C. parapsilosis CDC317 : CPAR2_213870, Candida tenuis NRRL Y-1498 : CANTEDRAFT_92202 and Debaryomyces hansenii CBS767 : DEHA2A01980g
CXQ85_005099	10.7719	12.7204	10.0732	9.09851	6.63571	4.6093	orf19.200	orf19.200	Putative nuclear RNA-binding protein; Spider biofilm repressed
CXQ85_002391	266.605	349.811	234.705	206.466	228.166	291.922	orf19.2001	orf19.2001	Has domain(s) with predicted L-ascorbic acid binding, iron ion binding, oxidoreductase activity, acting on paired donors, with incorporation or reduction of molecular oxygen and oxidoreductase activity, more
CXQ85_002392	5505.36	5895.91	3784.48	6280.07	6715.85	4595.47	orf19.2002	orf19.2002	Ortholog(s) have structural constituent of nuclear pore activity
CXQ85_002418	1169.65	1131.32	1129.2	2044.36	2359.25	3821.88	orf19.2006	orf19.2006	Ortholog of S. cerevisiae : YPL162C, C. glabrata CBS138 : CAGL0M02057g, C. dubliniensis CD36 : Cd36_16070, C. parapsilosis CDC317 : CPAR2_213850 and Candida tenuis NRRL Y-1498 : CANTEDRAFT_112687
CXQ85_002419	2152.59	2200.63	1760.79	3356.65	3078.46	4455.65	orf19.2007	orf19.2007	Ortholog(s) have role in Golgi to vacuole transport, ascospore wall assembly, cellular sphingolipid homeostasis, retrograde transport, endosome to Golgi and GARP complex localization
CXQ85_002181	1719.92	1888.19	1597.6	2036.67	2199.48	2548.17	orf19.2008	orf19.2008	Ortholog(s) have S-methyl-5-thioribose-1-phosphate isomerase activity and role in L-methionine salvage from methylthioadenosine
CXQ85_005098	0.897661	1.59005	1.00732	4.19931	4.08351	2.30465	orf19.201	orf19.201	Protein of unknown function; unmerged from orf19.202 in a revision of Assembly 21
CXQ85_002930	1121.18	1555.86	1742.66	199.467	217.957	223.551	orf19.2017	orf19.2017	Ortholog(s) have RNA polymerase I activity, role in nucleolar large rRNA transcription by RNA polymerase I, transcription elongation from RNA polymerase I promoter and RNA polymerase I complex localization
CXQ85_002931	190.304	221.017	255.858	140.677	169.466	116.001	orf19.2018	orf19.2018	Protein with a predicted DnaJ chaperone domain and a CSL-type zinc finger; Spider biofilm induced
CXQ85_003385	155.295	138.334	90.6584	102.883	137.819	80.6627	orf19.2018.1	orf19.2018.1	PProtein of unknown function; gene has intron; similar to human BLOC1S2
CXQ85_003384	2075.39	2328.63	2174.79	1371.07	1367.47	1726.18	orf19.2019	orf19.2019	Ortholog(s) have structural constituent of ribosome activity, role in mitochondrial translation and mitochondrial large ribosomal subunit localization
CXQ85_003389	2.69298	0.795025	1.00732	8.39862	34.1994	1.53643	orf19.2030	orf19.2030	Plasma membrane-associated protein; induced in cyr1 or ras1 mutant; induced by hypoxia, ketoconazole and during growth in the mouse cecum; induced in oralpharyngeal candidasis; Spider biofilm induced
CXQ85_000383	0.897661	0.795025	0	0	0.510439	0.768216	orf19.2036	orf19.2036	Predicted dihydrodiol dehydrogenase; ortholog of S. pombe SPAC513.06c; flow model and rat catheter biofilm repressed
CXQ85_003397	0.897661	0.795025	1.00732	0.699885	0.510439	0.768216	orf19.2037	orf19.2037	Ortholog of C. dubliniensis CD36 : Cd36_15810, C. parapsilosis CDC317 : CPAR2_212950, Candida tenuis NRRL Y-1498 : CANTEDRAFT_116162 and Debaryomyces hansenii CBS767 : DEHA2D18392g
CXQ85_003396	503.588	541.412	352.56	356.941	407.841	325.724	orf19.2038	orf19.2038	Protein of unknown function; Spider biofilm induced
CXQ85_003382	665.167	760.839	517.76	740.478	655.914	831.21	orf19.2040	orf19.2040	Ortholog(s) have oxidoreductase activity, acting on NAD(P)H activity
CXQ85_003381	2790.83	2937.62	2008.59	2940.92	2706.86	2946.11	orf19.2041	orf19.2041	Ortholog(s) have DNA translocase activity, lysine-acetylated histone binding activity and role in ATP-dependent chromatin remodeling, nucleosome disassembly, transcription elongation from RNA polymerase II promoter
CXQ85_003380	326.749	322.78	414.007	894.453	939.208	580.772	orf19.2042	orf19.2042	Ortholog(s) have role in mitochondrial tRNA wobble uridine modification and mitochondrial inner membrane localization
CXQ85_003379	220.825	206.707	246.792	452.126	465.01	356.452	orf19.2043	orf19.2043	Ortholog of C. dubliniensis CD36 : Cd36_15750, C. parapsilosis CDC317 : CPAR2_213000, Debaryomyces hansenii CBS767 : DEHA2D18524g and Pichia stipitis Pignal : PICST_42355
CXQ85_003377	2051.16	2578.27	3359.4	2636.47	2623.15	4088.45	orf19.2045	orf19.2045	Ortholog(s) have diacylglycerol kinase activity, role in phosphatidic acid biosynthetic process and integral component of endoplasmic reticulum membrane localization
CXQ85_003395	5.38597	3.97513	5.03658	5.59908	5.10439	8.45038	orf19.2047	orf19.2047	Putative protein of unknown function; Hap43p-repressed gene; mutation confers hypersensitivity to toxic ergosterol analog, and to amphotericin B
CXQ85_002938	369.837	344.246	630.58	1135.91	68.3988	4017	orf19.2050	orf19.2050	Ortholog(s) have sterol esterase activity, role in cellular lipid metabolic process, sterol metabolic process and integral component of membrane, lipid droplet localization
CXQ85_002937	220.825	216.247	161.17	404.534	310.857	489.354	orf19.2051	orf19.2051	Ortholog of C. dubliniensis CD36 : Cd36_15670, C. parapsilosis CDC317 : CPAR2_213100, Candida tenuis NRRL Y-1498 : CANTEDRAFT_135034 and Debaryomyces hansenii CBS767 : DEHA2E14960g
CXQ85_002934	12034	13928.8	14254.5	18511.3	18746.4	21073.7	orf19.2057	orf19.2057	Ortholog(s) have ATP binding, ATPase activity, metallopeptidase activity, role in cellular protein-containing complex assembly, signal peptide processing and m-AAA complex, mitochondrial inner boundary membrane localization
CXQ85_000900	5365.32	4048.27	3530.64	3663.2	3198.92	4103.81	orf19.2063	orf19.2063	Ortholog of C. parapsilosis CDC317 : CPAR2_213140, C. dubliniensis CD36 : Cd36_15600, Lodderomyces elongisporus NRLL YB-4239 : LELG_01226 and Debaryomyces hansenii CBS767 : DEHA2B02442g
CXQ85_002963	1814.17	1532.81	1571.41	1319.28	1036.7	882.68	orf19.2065	orf19.2065	Ortholog(s) have role in allantoin catabolic process
CXQ85_002964	273.787	299.725	308.239	452.126	356.797	328.028	orf19.2066	orf19.2066	Ortholog(s) have protein-lysine N-methyltransferase activity and role in peptidyl-lysine trimethylation
CXQ85_002682	2584.37	2731.71	4480.54	3114.49	3118.27	3903.31	orf19.2067	orf19.2067	Protein with a predicted role in mitochondrial iron metabolism; Hap43-repressed; expression upregulated during growth in the mouse cecum; Spider biofilm induced
CXQ85_002681	1663.37	1432.64	1060.7	3071.1	2885	3710.48	orf19.2068	orf19.2068	Ortholog of C. dubliniensis CD36 : Cd36_15550, C. parapsilosis CDC317 : CPAR2_213190, Candida tenuis NRRL Y-1498 : CANTEDRAFT_119026 and Debaryomyces hansenii CBS767 : DEHA2G08514g
CXQ85_002679	19.7486	15.1055	17.1244	30.0951	37.7725	26.8876	orf19.2070	orf19.2070	Ortholog(s) have DNA translocase activity, role in chromatin remodeling, nucleosome disassembly, transcription elongation from RNA polymerase II promoter and RSC-type complex localization
CXQ85_002668	503.588	352.196	540.928	569.707	648.768	626.864	orf19.2072	orf19.2072	Ortholog(s) have (R)-carnitine transmembrane transporter activity, choline transmembrane transporter activity, ethanolamine transmembrane transporter activity
CXQ85_002669	2306.99	1239.44	1717.47	2005.17	1737.53	2316.17	orf19.2073	orf19.2073	Protein with a multidrug and toxin extrusion protein domain; induced by Mnl1 under weak acid stress
CXQ85_002671	1236.08	1171.07	1410.24	1254.19	1003.01	1289.84	orf19.2076	orf19.2076	Protein of unknown function; S. pombe ortholog SPAC7D4.05 encodes a predicted hydrolase; Hap43-repressed; Spider biofilm induced
CXQ85_002673	379.711	407.848	329.392	557.109	494.615	689.858	orf19.2078	orf19.2078	Ortholog(s) have role in Golgi to vacuole transport and AP-1 adaptor complex localization
CXQ85_002676	229.801	176.496	93.6803	258.958	308.305	413.3	orf19.2089	orf19.2089	Ortholog of Nyv1, v-SNARE component of the vacuolar SNARE complex involved in vesicle fusion in S. cerevisiae; Hap43-repressed gene
CXQ85_002675	120.287	160.595	199.448	88.8854	110.255	104.477	orf19.2090	orf19.2090	Ortholog of S. cerevisiae Ecm16, an essential DEAH-box ATP-dependent RNA helicase specific to the U3 snoRNP required for 18S rRNA synthesis; Hap43-induced; Spider biofilm induced
CXQ85_001652	202.871	174.906	163.185	182.67	196.009	194.359	orf19.2092	orf19.2092	Putative peroxisomal cystathionine beta-lyase; Gcn4p-regulated
CXQ85_001649	19042.1	14591.1	16214.8	31324.1	30776.9	53331.1	orf19.2095	orf19.2095	Ortholog(s) have role in negative regulation of transcription from RNA polymerase II promoter in response to iron and cytosol localization
CXQ85_000087	1069.11	815.696	665.836	769.874	796.795	745.17	orf19.21	orf19.21	Ortholog(s) have role in ethanol metabolic process and mitochondrial inner membrane localization
CXQ85_005105	0.897661	0.795025	1.00732	0.699885	0.510439	1.53643	orf19.210	orf19.210	Ortholog(s) have role in division septum assembly, protein localization to bud neck and cytoplasm, division septum localization
CXQ85_001657	0	0.795025	0	0	0	2.30465	orf19.2101	orf19.2101	Ortholog(s) have protein membrane anchor activity, role in protein insertion into ER membrane, retrograde vesicle-mediated transport, Golgi to ER and GET complex localization
CXQ85_001659	0	0.795025	0	0	0	1.53643	orf19.2104	orf19.2104	Ortholog(s) have ATPase activator activity, chaperone binding activity, role in aerobic respiration, iron-sulfur cluster assembly and mitochondrion localization
CXQ85_002228	1.79532	1.59005	2.01463	9.09851	6.63571	5.37751	orf19.2106	orf19.2106	Putative protein of unknown function; Hap43p-repressed gene
CXQ85_000150	517.053	552.543	571.148	750.977	739.626	1129.28	orf19.2110	orf19.2110	Ortholog(s) have arginyltransferase activity and role in protein arginylation
CXQ85_000149	3929.96	4261.34	3528.63	6144.29	6299.33	5521.17	orf19.2111	orf19.2111	Ortholog(s) have transcription factor activity, core RNA polymerase II binding activity and role in transcription elongation from RNA polymerase II promoter, transcriptional start site selection at RNA polymerase II promoter
CXQ85_000148	82.5849	87.4528	202.47	1349.38	1636.47	1199.19	orf19.2112	orf19.2112	snRNP U5 splicing factor component; involved in positioning the 3' splice site during the 2nd catalytic step of splicing; Spider biofilm induced
CXQ85_000147	536.802	2.38508	575.177	1802.9	1597.16	2261.63	orf19.2113	orf19.2113	Putative integral peroxisomal membrane protein; Hap43p-repressed gene
CXQ85_000344	4468.56	4615.12	3878.16	5520.69	5597.47	4527.1	orf19.2115	orf19.2115	Putative molybdopterin-converting factor; fungal-specific (no human or murine homolog)
CXQ85_000226	0.897661	0.795025	0	0.699885	1.02088	0.768216	orf19.2128	orf19.2128	Has domain(s) with predicted GTP binding activity
CXQ85_001050	0.897661	0.795025	1.00732	0.699885	0.510439	0.768216	orf19.2129	orf19.2129	Ortholog of S. cerevisiae Spo71; a meiosis-specific protein required for spore wall formation during sporulation in S. cerevisiae; possibly an essential gene, disruptants not obtained by UAU1 method
CXQ85_005103	0.897661	7.95025	0	0.699885	0.510439	0.768216	orf19.213	orf19.213	Ortholog(s) have role in proteasome-mediated ubiquitin-dependent protein catabolic process and nuclear chromatin, nuclear periphery, proteasome regulatory particle, lid subcomplex, proteasome storage granule localization
CXQ85_002096	4597.82	4491.1	5117.16	5160.25	4593.95	5183.92	orf19.2131	orf19.2131	Ortholog(s) have ubiquitin protein ligase activity
CXQ85_002448	525.132	221.017	131.958	132.978	76.0554	176.69	orf19.2132	orf19.2132	Ortholog of C. dubliniensis CD36 : Cd36_65220, C. parapsilosis CDC317 : CPAR2_213740, Candida tenuis NRRL Y-1498 : CANTEDRAFT_92162 and Debaryomyces hansenii CBS767 : DEHA2A01056g
CXQ85_005284	458.705	500.866	348.531	619.398	678.884	701.381	orf19.2137	orf19.2137	Has domain(s) with predicted ATP binding, ligase activity, forming carbon-nitrogen bonds activity, role in tRNA processing and cytoplasm localization
CXQ85_005286	4229.78	3960.82	4640.7	8522.5	6350.37	4714.54	orf19.2143	orf19.2143	Ortholog(s) have role in endocytic recycling and endosome localization
CXQ85_000801	952.419	888.838	683.967	1069.42	965.751	1175.37	orf19.2149	orf19.2149	Putative sulfate permease; S. cerevisiae ortholog YPR003C localizes to the endoplasmic reticulum; regulated by Sef1p-, Sfu1p-, and Hap43p
CXQ85_003882	2314.17	2009.03	1618.76	1586.64	1456.79	2072.65	orf19.215	orf19.215	Component of a complex containing the Tor2p kinase; possible a role in regulation of cell growth; Spider biofilm induced
CXQ85_000800	2885.08	2549.65	3115.63	2719.75	2793.63	2282.37	orf19.2150	orf19.2150	Putative ortholog of mammalian electron transfer flavoprotein complex subunit ETF-alpha; Spider biofilm repressed
CXQ85_003883	401.255	327.55	179.302	280.654	292.482	324.187	orf19.216	orf19.216	Protein with a metallo-dependent phosphatase domain; ketoconazole-induced; upregulation correlates with clinical development of fluconazole resistance
CXQ85_004721	367.144	465.09	476.46	1300.39	1182.18	1585.6	orf19.2165	orf19.2165	Predicted hydrolase; induced by nitric oxide
CXQ85_000648	1115.79	1590.85	1877.64	386.337	441.53	507.791	orf19.2167	orf19.2167	Ortholog(s) have role in ribosomal large subunit biogenesis, ribosomal small subunit biogenesis and cytosolic large ribosomal subunit, nucleolus localization
CXQ85_000647	6932.64	6042.99	8680.04	5927.33	6313.62	7342.61	orf19.2168.3	orf19.2168.3	Ortholog(s) have role in ER-dependent peroxisome organization, endoplasmic reticulum inheritance, endoplasmic reticulum tubular network membrane organization and nuclear pore complex assembly, more
CXQ85_003884	74.5059	100.173	85.6218	22.3963	5.10439	14.5961	orf19.217	orf19.217	Ortholog(s) have DNA binding activity
CXQ85_001060	4638.22	4033.16	5043.63	5808.35	5395.85	8659.33	orf19.2175	orf19.2175	Mitochondrial apoptosis-inducing factor; induced by nitric oxide; Spider biofilm induced; rat catheter biofilm repressed
CXQ85_004446	2243.26	2452.65	2848.69	1207.3	1304.17	1352.83	orf19.2196	orf19.2196	Ortholog(s) have ubiquitin binding activity
CXQ85_000534	102.333	85.8628	157.141	899.352	1077.03	1156.93	orf19.2197	orf19.2197	Has domain(s) with predicted N,N-dimethylaniline monooxygenase activity, NADP binding, flavin adenine dinucleotide binding activity and role in oxidation-reduction process
CXQ85_000086	1354.57	1246.6	727.282	4011.74	3446.99	4534.78	orf19.22	orf19.22	Protein with homology to peroxisomal membrane proteins; Sef1p-, Sfu1p-, and Hap43p-regulated gene
CXQ85_000537	0	11.1304	5.03658	3.49943	2.04176	0	orf19.2200	orf19.2200	Protein of unknown function; rat catheter biofilm repressed
CXQ85_000538	656.191	659.871	626.55	450.026	551.785	831.978	orf19.2201	orf19.2201	Ortholog(s) have ribosome binding activity, role in mitochondrial respiratory chain complex III assembly, positive regulation of mitochondrial translation and Cbp3p-Cbp6 complex, mitochondrial ribosome localization
CXQ85_000539	1287.25	1047.84	1144.31	588.603	449.697	567.712	orf19.2202	orf19.2202	Protein of unknown function; induced by alpha pheromone in SpiderM medium
CXQ85_004722	731.594	781.51	710.157	954.643	885.101	789.726	orf19.2204	orf19.2204	Predicted membrane protein of unknown function; Spider biofilm induced
CXQ85_001806	254.038	369.687	273.99	230.262	227.656	301.141	orf19.2210	orf19.2210	Protein of unknown function; Spider biofilm induced
CXQ85_002779	78.0965	80.2976	53.3877	209.266	170.487	145.961	orf19.2213	orf19.2213	Ortholog(s) have role in negative regulation of telomere maintenance, positive regulation of helicase activity and chromosome, telomeric region, site of double-strand break localization
CXQ85_002780	1288.14	1630.6	1682.22	164.473	244.5	283.472	orf19.2214	orf19.2214	Ortholog(s) have structural constituent of ribosome activity and mitochondrial large ribosomal subunit localization
CXQ85_000299	3603.21	3103.78	1774.89	4457.57	4341.28	3463.89	orf19.2222	orf19.2222	Putative casein kinase; plasma membrane-localized
CXQ85_000082	585.275	631.25	522.797	506.017	585.474	523.923	orf19.2227	orf19.2227	Protein of unknown function; flow model biofilm induced; nitric oxide-repressed
CXQ85_000081	2039.49	1750.65	2081.11	685.887	755.45	1262.95	orf19.2228	orf19.2228	Ortholog(s) have actin filament binding, actin monomer binding activity
CXQ85_000080	0.897661	0.795025	1.00732	2.09966	1.53132	2.30465	orf19.2229	orf19.2229	Ortholog(s) have ubiquitin-protein transferase activity, role in protein ubiquitination, response to ethanol, septin ring assembly and cytoplasm, nucleus localization
CXQ85_003886	212.746	99.3782	5.03658	4.19931	879.997	4.6093	orf19.223	orf19.223	Putative serine/threonine protein kinase; Hap43-repressed; induced by prostaglandins; possibly an essential gene, disruptants not obtained by UAU1 method; flow model biofilm induced; Spider biofilm induced
CXQ85_000079	1.79532	0	1.00732	0.699885	1.02088	0.768216	orf19.2230	orf19.2230	Putative pre-mRNA-splicing factor; decreased transcription is observed upon benomyl treatment
CXQ85_000078	28.7252	27.0309	20.1463	123.88	57.6796	238.915	orf19.2231	orf19.2231	Protein of unknown function; Spider biofilm induced
CXQ85_004069	5530.49	5984.16	8189.48	2336.22	2389.88	3339.44	orf19.2244	orf19.2244	Similar to oxidoreductases and to S. cerevisiae Yjr096wp; Sfu1 repressed; induced by benomyl treatment, Ssr1; Hap43-repressed; flow model biofilm repressed
CXQ85_004071	862.653	1074.08	868.306	896.553	748.304	890.363	orf19.2246	orf19.2246	Ortholog of S. cerevisiae : YPL199C, C. glabrata CBS138 : CAGL0G09108g, C. dubliniensis CD36 : Cd36_21210, C. parapsilosis CDC317 : CPAR2_406880 and Candida tenuis NRRL Y-1498 : CANTEDRAFT_112208
CXQ85_002164	107.719	93.018	63.4609	198.067	233.781	324.187	orf19.2249	orf19.2249	Putative metalloprotease of the mitochondrial inner membrane; expression downregulated in an ssr1 null mutant
CXQ85_000550	1192.09	1083.62	1066.75	1482.36	1427.19	1397.39	orf19.225	orf19.225	Predicted 2-hydroxyacid dehydrogenase; Hap43-repressed gene
CXQ85_005172	5.38597	5.56518	5.03658	31.4948	23.9906	30.7287	orf19.2253	orf19.2253	Protein of unknown function; expression regulated by white-opaque switch; repressed by alpha pheromone in SpiderM medium; Spider biofilm induced
CXQ85_002163	2.69298	4.77015	4.02926	2.09966	1.53132	3.07287	orf19.2256	orf19.2256	Ortholog of S. cerevisiae : YCR051W, C. glabrata CBS138 : CAGL0C03003g, C. dubliniensis CD36 : Cd36_21290, C. parapsilosis CDC317 : CPAR2_406670 and Candida tenuis NRRL Y-1498 : CANTEDRAFT_113636
CXQ85_002162	4872.51	5143.81	5474.76	3849.37	4403.56	4494.07	orf19.2257	orf19.2257	Predicted ER protein involved in ER-nucleus signaling; Spider biofilm repressed
CXQ85_002161	277.377	360.147	540.928	733.48	789.139	531.606	orf19.2258	orf19.2258	Ortholog of C. dubliniensis CD36 : Cd36_21310, C. parapsilosis CDC317 : CPAR2_406650, Candida tenuis NRRL Y-1498 : CANTEDRAFT_130046 and Debaryomyces hansenii CBS767 : DEHA2F24134g
CXQ85_002160	983.837	1265.68	1240.01	193.868	309.326	331.869	orf19.2259	orf19.2259	Ortholog(s) have structural constituent of ribosome activity and mitochondrial large ribosomal subunit localization
CXQ85_002159	151.705	262.358	263.917	373.039	380.787	371.048	orf19.2260	orf19.2260	Putative transcription factor with zinc finger DNA-binding motif
CXQ85_002158	469.477	329.141	226.646	661.391	671.227	758.229	orf19.2261	orf19.2261	Ortholog(s) have RNA binding activity, role in mRNA splicing, via spliceosome and U2 snRNP, U2-type prespliceosome localization
CXQ85_002157	0	0.795025	18.1317	8.39862	1.53132	0.768216	orf19.2262	orf19.2262	Protein similar to quinone oxidoreductases; induced by benomyl treatment, nitric oxide; oxidative stress-induced via Cap1; stationary-phase enriched protein; Spider biofilm induced
CXQ85_002155	2716.32	3068	2324.88	1960.38	2150.99	2202.48	orf19.2265	orf19.2265	Ortholog(s) have DNA translocase activity, role in positive regulation of transcription from RNA polymerase II promoter in response to amino acid starvation and SWI/SNF complex, cytosol localization
CXQ85_002154	2631.94	3177.72	2115.36	4619.94	4466.85	4157.59	orf19.2266	orf19.2266	Ortholog(s) have ATPase activity, DNA binding, nucleosome binding activity, role in sister chromatid cohesion and Isw1a complex localization
CXQ85_002149	3014.35	3013.94	2763.07	2420.2	2430.71	2135.64	orf19.2269	orf19.2269	Putative 3-phosphoserine phosphatase; induced by benomyl or in azole-resistant strain that overexpresses MDR1; early-stage flow model biofilm induced; Spider biofilm repressed
CXQ85_002144	1766.6	2025.72	1754.74	529.113	735.543	765.143	orf19.2275	orf19.2275	Putative mitochondrial ribosomal protein; predicted role in aerobic respiration; Spider biofilm repressed
CXQ85_002145	847.392	848.292	620.506	813.966	1033.64	712.905	orf19.2276	orf19.2276	Ortholog(s) have DNA-directed 5'-3' RNA polymerase activity, RNA-directed 5'-3' RNA polymerase activity
CXQ85_002142	2366.24	2623.58	2628.09	2227.03	2453.17	2322.32	orf19.2278	orf19.2278	Putative 20S proteasome assembly protein; filament induced; induced by alpha pheromone in SpiderM medium
CXQ85_002140	991.916	1174.25	1168.49	1085.52	1011.69	831.978	orf19.2284	orf19.2284	Protein with an FMN-binding domain; Hap43-repressed; flow model biofilm induced
CXQ85_002787	1263.01	1564.61	2125.44	180.57	205.196	183.604	orf19.2286	orf19.2286	Putative deoxyhypusine hydroxylase; ketoconazole-induced; protein level decreases in stationary phase cultures; required for biofilm formation; Spider biofilm repressed
CXQ85_003185	31.4182	4.77015	6.04389	121.78	104.64	130.597	orf19.229	orf19.229	Ortholog(s) have ubiquitin-protein transferase activity, role in ubiquitin-dependent protein catabolic process and chromosome, centromeric region, site of double-strand break localization
CXQ85_000399	79.8919	113.689	277.012	811.867	818.234	3837.24	orf19.2296	orf19.2296	Predicted mucin-like protein; ketoconazole-induced; fluconazole-repressed; induced in cyr1 mutant; colony morphology-related gene regulation by Ssn6; flow model biofilm induced; Spider biofilm induced
CXQ85_000669	207.36	186.831	299.173	145.576	109.234	78.3581	orf19.2299	orf19.2299	Ortholog(s) have protein tag activity, role in cell budding, cellular response to oxidative stress, invasive growth in response to glucose limitation, protein urmylation, tRNA wobble position uridine thiolation and cytosol localization
CXQ85_000670	1110.41	1150.4	1583.5	640.395	577.817	647.606	orf19.2301	orf19.2301	Ortholog(s) have role in proteasome regulatory particle assembly and cytosol, nucleus localization
CXQ85_000419	2.69298	0	0	0.699885	4.08351	0.768216	orf19.2302	orf19.2302	Ortholog(s) have enzyme regulator activity, role in cellular calcium ion homeostasis, glycosphingolipid biosynthetic process and integral component of endoplasmic reticulum membrane localization
CXQ85_000401	1540.39	1411.17	1678.19	384.937	407.33	220.478	orf19.2304	orf19.2304	Protein similar to S. cerevisiae Gvp36p; transposon mutation affects filamentous growth
CXQ85_000667	571.81	557.313	498.621	249.859	263.387	165.935	orf19.2305	orf19.2305	Ortholog(s) have tubulin binding activity, role in tubulin complex assembly and cytoplasm, prefoldin complex localization
CXQ85_000666	1156.19	1100.32	1130.21	2950.72	2440.92	2678.77	orf19.2306	orf19.2306	Ortholog(s) have acireductone dioxygenase (Ni2+-requiring) activity and role in L-methionine salvage from methylthioadenosine
CXQ85_000665	1491.91	1479.54	1080.85	1701.42	1640.04	1993.52	orf19.2307	orf19.2307	Ortholog(s) have role in mRNA polyadenylation, pre-mRNA cleavage required for polyadenylation and mRNA cleavage and polyadenylation specificity factor complex, nuclear chromatin localization
CXQ85_000664	2984.72	1766.55	2359.13	1732.22	1012.2	2548.94	orf19.2308	orf19.2308	Putative 6-phosphofructo-2-kinase; catalyzes synthesis of fructose-2,6-bisphosphate; Hap43-repressed; flow model, rat catheter and Spider biofilm induced
CXQ85_000514	0.897661	0	1.00732	0.699885	0.510439	0.768216	orf19.2310	orf19.2310	Predicted single-stranded nucleic acid binding protein; flow model biofilm induced
CXQ85_001419	34.1111	42.1364	74.5413	27.2955	34.7099	9.2186	orf19.2312	orf19.2312	Protein similar to ferric reductase Fre10p; possibly an essential gene, disruptants not obtained by UAU1 method
CXQ85_003004	4.48831	3.1801	2.01463	5.59908	4.08351	6.14573	orf19.2313	orf19.2313	Putative ortholog of S. cerevisiae Pex32 a peroxisomal integral membrane protein with a role in negative regulation of peroxisome size; Hap43-repressed gene
CXQ85_003005	353.679	320.395	543.95	471.723	540.044	315.737	orf19.2314	orf19.2314	Protein with a role in nucleolar integrity and processing of pre-rRNA; mutation confers hypersensitivity to 5-fluorocytosine (5-FC), 5-fluorouracil (5-FU), and tubercidin (7-deazaadenosine); Hap43-induced; Spider biofilm induced
CXQ85_000246	25.1345	54.0617	54.395	4.19931	5.61483	4.6093	orf19.2319	orf19.2319	Putative nucleolar protein with a predicted role in pre-rRNA processing; Hap43-induced gene; repressed in core stress response
CXQ85_000249	859.96	834.777	681.953	1384.37	1533.36	1320.56	orf19.2320	orf19.2320	Putative serine/threonine-protein kinase; possibly an essential gene, disruptants not obtained by UAU1 method
CXQ85_000242	210.053	159.005	83.6072	244.26	244.5	222.783	orf19.2325	orf19.2325	Ortholog(s) have RNA polymerase III general transcription initiation factor activity and RNA polymerase III transcription regulator recruiting activity, more
CXQ85_000241	580.787	744.939	607.411	614.499	838.141	990.231	orf19.2326	orf19.2326	Ortholog(s) have role in chromatin silencing at silent mating-type cassette, double-strand break repair via homologous recombination, intra-S DNA damage checkpoint and mitotic sister chromatid cohesion, more
CXQ85_000257	0.897661	0.795025	1.00732	0.699885	0.510439	0.768216	orf19.2328	orf19.2328	Ortholog of C. dubliniensis CD36 : Cd36_10220, C. parapsilosis CDC317 : CPAR2_210530, Candida tenuis NRRL Y-1498 : CANTEDRAFT_105553 and Debaryomyces hansenii CBS767 : DEHA2G14432g
CXQ85_000258	0.897661	0.795025	1.00732	3.49943	12.2505	0.768216	orf19.2330	orf19.2330	Putative U3 snoRNA-associated protein; Hap43-induced; transposon mutation affects filamentous growth; repressed by prostaglandins
CXQ85_000254	960.498	477.015	431.131	3057.8	4792	5752.4	orf19.2333	orf19.2333	Ortholog(s) have role in retrograde transport, endosome to Golgi and late endosome localization
CXQ85_000252	471.272	324.37	242.763	1696.52	3594	1688.54	orf19.2335	orf19.2335	Putative aspartyl aminopeptidase; stationary phase enriched protein; mutation confers hypersensitivity to 5-fluorouracil (5-FU); Hog1-induced; planktonic growth-induced; rat catheter and Spider biofilm repressed
CXQ85_001922	749.547	726.653	814.918	1114.92	1185.75	1353.6	orf19.2346	orf19.2346	Putative protein of unknown function, transcription is positively regulated by Tbf1p
CXQ85_001925	414.72	530.282	348.531	741.178	698.791	388.717	orf19.2350	orf19.2350	Protein similar to S. cerevisiae Yor378w; MFS family transporter; transposon mutation affects filamentous growth; null mutants are viable; fungal-specific (no human or murine homolog)
CXQ85_001927	545.778	708.368	533.877	1123.32	1118.37	983.317	orf19.2352	orf19.2352	Ortholog(s) have mitochondrion localization
CXQ85_000489	237.88	298.135	318.312	434.629	510.439	505.486	orf19.2362	orf19.2362	Putative 90S preribosome component; Hap43p-induced gene; possibly an essential gene, disruptants not obtained by UAU1 method
CXQ85_000488	3847.38	4445.78	4571.2	4371.48	5027.82	5768.54	orf19.2363	orf19.2363	Ortholog(s) have thiosulfate sulfurtransferase activity
CXQ85_001694	0	0	0	0.699885	1.02088	0.768216	orf19.2367	orf19.2367	Putative protein of unknown function; Hap43-induced; repressed by Rim101; Spider biofilm induced
CXQ85_001695	23.3392	0.795025	5.03658	41.2932	42.3664	83.7356	orf19.2368	orf19.2368	Predicted component of U5 snRNP; Spider biofilm induced
CXQ85_002019	5.38597	3.1801	1.00732	5.59908	7.14615	3.84108	orf19.2376	orf19.2376	Ortholog(s) have DNA 5'-adenosine monophosphate hydrolase activity, DNA-3'-diphospho-5'-guanosine diphosphatase, GMP binding, guanosine binding and mismatched DNA binding, more
CXQ85_002020	1.79532	3.1801	1.00732	1.39977	1.53132	1.53643	orf19.2378	orf19.2378	Ortholog(s) have role in syncytium formation by plasma membrane fusion, vacuolar proton-transporting V-type ATPase complex assembly and integral component of endoplasmic reticulum membrane localization
CXQ85_002022	1338.41	1520.88	1074.81	778.972	802.41	848.879	orf19.2381	orf19.2381	Protein of unknown function; possibly an essential gene, disruptants not obtained by UAU1 method
CXQ85_002023	1117.59	1504.19	1217.84	493.419	499.72	532.374	orf19.2382	orf19.2382	Protein similar to isoleucyl-tRNA synthetase; isoleucyl-tRNA synthetase is the target of drugs including the cyclic beta-amino acid icofungipen/PLD-118/BAY-10-8888 and mupirocin
CXQ85_002330	160.681	263.153	334.429	151.875	174.06	80.6627	orf19.2386	orf19.2386	Ortholog(s) have role in endonucleolytic cleavage in 5'-ETS of tricistronic rRNA transcript (SSU-rRNA, 5.8S rRNA and LSU-rRNA), more
CXQ85_002329	721.72	923.025	935.796	342.244	273.085	206.65	orf19.2387	orf19.2387	Putative tRNA-Pro synthetase; genes encoding ribosomal subunits, translation factors, and tRNA synthetases are downregulated upon phagocytosis by murine macrophage
CXQ85_002328	752.24	953.236	509.702	450.726	375.173	186.677	orf19.2389	orf19.2389	Ortholog(s) have DNA replication origin binding, single-stranded DNA binding activity
CXQ85_005141	17517.9	11609.8	9918.03	16870.7	14415.8	12562.6	orf19.239	orf19.239	Putative ATP-dependent helicase; induced by nitric oxide
CXQ85_002327	1117.59	1322.13	1232.95	814.666	768.211	994.072	orf19.2391	orf19.2391	Putative protein of unknown function; Hap43p-repressed gene; S. cerevisiae ortholog YKR023W localizes to mitochondria
CXQ85_002323	539.495	686.902	852.189	1043.53	1397.07	757.461	orf19.2397	orf19.2397	Predicted membrane transporter, member of the anion:cation symporter (ACS) family, major facilitator superfamily (MFS); amphotericin B, caspofungin repressed; Hap43p-repressed
CXQ85_002325	9192.95	4977.65	7414.85	3824.17	4105.97	8524.9	orf19.2397.3	orf19.2397.3	Putative aminotransferase; Hap43-repressed; homozygous Tn insertion decreases colony wrinkling in filament-inducing conditions, does not block true hypha formation in liquid media; rat catheter and Spider biofilm induced
CXQ85_003542	25173.1	22593.8	27661.9	68383	70031.2	145704	orf19.2398	orf19.2398	Protein of unknown function; Hap43-repressed; transcript increased in azole-resistant strain overexpressing CDR1 and CDR2; possibly regulated by Tac1; induced by Mnl1 in weak acid stress; flow model biofilm induced; Spider biofilm induced
CXQ85_003541	919.205	1311.79	949.899	1681.12	1765.61	1673.18	orf19.2399	orf19.2399	Putative transcription factor with zinc finger DNA-binding motif; similar to bacterial DnaJ; induced in low iron
CXQ85_003540	1375.22	1729.98	1442.48	1957.58	1616.05	2448.31	orf19.2400	orf19.2400	Ortholog(s) have role in mRNA splicing, via spliceosome, maturation of SSU-rRNA, positive regulation of ATPase activity, positive regulation of helicase activity
CXQ85_003539	909.331	1164.71	1022.43	1653.83	1604.31	2016.57	orf19.2401	orf19.2401	Ortholog(s) have Atg8-specific protease activity
CXQ85_003537	995.507	1259.32	776.64	2347.41	2489.41	1946.66	orf19.2404	orf19.2404	Ortholog(s) have ribonuclease MRP activity, ribonuclease P activity, tRNA binding activity
CXQ85_000363	1024.23	891.224	831.035	1441.06	1501.2	1967.4	orf19.2406	orf19.2406	Ortholog(s) have GTP binding, GTPase activity
CXQ85_003356	1421	1317.36	1403.19	2210.94	2023.38	2063.43	orf19.2408	orf19.2408	Ortholog(s) have tRNA methyltransferase activity and role in tRNA methylation, wybutosine biosynthetic process
CXQ85_000373	1188.5	1086.8	967.023	2000.97	1733.96	2432.17	orf19.2412	orf19.2412	Ortholog(s) have role in late endosome to vacuole transport via multivesicular body sorting pathway and Vps55/Vps68 complex, late endosome localization
CXQ85_000374	20595	19820.8	21397.4	38557.4	36248.8	34545.1	orf19.2414	orf19.2414	Ortholog of S. cerevisiae Mpm1; a mitochondrial intermembrane space protein of unknown function; Hap43-repressed; Spider biofilm induced
CXQ85_000376	1122.08	1348.36	1117.11	1445.96	1566.54	1156.93	orf19.2415	orf19.2415	Ortholog(s) have role in mitochondrial translation and mitochondrion localization
CXQ85_005091	183.123	128.794	78.5706	261.757	72.4823	231.233	orf19.242.2	orf19.242.2	Protein involved in ER stress response; acts synergistically with Aut7p to regulate unfolded protein response and mitochondrial function under ER stress
CXQ85_000388	10.7719	43.7264	17.1244	15.3975	29.6055	16.9008	orf19.2426	orf19.2426	Predicted HD domain metal dependent phosphohydrolase; Spider biofilm repressed
CXQ85_001901	3203.75	3532.3	7519.61	4918.09	7787.77	4603.15	orf19.2436	orf19.2436	Predicted protein serine/threonine kinase; Spider biofilm induced
CXQ85_001815	0.897661	0.795025	0	0.699885	0.510439	0.768216	orf19.2438	orf19.2438	Has domain(s) with predicted structural constituent of ribosome activity, role in translation and ribosome, small ribosomal subunit localization
CXQ85_001812	3.59065	3.1801	3.02195	5.59908	3.57307	20.7418	orf19.2442	orf19.2442	Ortholog of S. cerevisiae Shg1; a COMPASS (Set1C) complex subunit that methylates histone H3 on lysine 4 and is required in transcriptional silencing near telomeres; repressed in an azole-resistant strain overexpressing MDR1
CXQ85_004280	104.129	119.254	119.871	67.189	28.0741	17.669	orf19.2445	orf19.2445	Putative dicarboxylic amino acid permease; fungal-specific (no human or murine homolog); induced by alpha pheromone in SpiderM medium
CXQ85_001821	0.897661	0.795025	1.00732	0.699885	0.510439	0.768216	orf19.2446	orf19.2446	Has domain(s) with predicted 2-dehydropantoate 2-reductase activity, NADP binding, coenzyme binding, oxidoreductase activity, oxidoreductase activity, acting on the CH-OH group of donors, NAD or NADP as acceptor activity
CXQ85_001824	0.897661	0.795025	1.00732	0.699885	0.510439	0.768216	orf19.2452	orf19.2452	Protein of unknown function; induced in high iron; repressed in core caspofungin response; ketoconazole-repressed; colony morphology-related gene regulation by Ssn6; possibly subject to Kex2 processing
CXQ85_001826	3718.11	3906.76	3966.81	5006.98	4884.39	5816.93	orf19.2455	orf19.2455	Ortholog(s) have glutathione hydrolase activity, omega peptidase activity, role in glutathione catabolic process and cytoplasm, glutathione hydrolase complex, nuclear periphery localization
CXQ85_004967	276.48	248.048	184.339	426.23	606.402	916.482	orf19.2459	orf19.2459	Protein of unknown function; mRNA binds to She3; Hap43 repressed gene; Spider biofilm induced
CXQ85_004968	395.869	504.841	294.136	101.483	279.721	144.425	orf19.2460	orf19.2460	Protein of unknown function; substrate for Kex2 processing in vitro; repressed by alpha pheromone in SpiderM medium; Spider biofilm induced; Bcr1-repressed in a/a RPMI biofilms
CXQ85_004971	1970.37	1705.33	2607.94	1334.68	1033.13	1270.63	orf19.2468	orf19.2468	Ortholog(s) have trans-aconitate 3-methyltransferase activity and cytosol localization
CXQ85_000318	0.897661	0.795025	0	0	0.510439	0.768216	orf19.247	orf19.247	Ortholog(s) have role in endosome organization, regulation of protein localization and BLOC-1 complex localization
CXQ85_004082	80.7895	94.608	85.6218	50.3917	24.5011	23.8147	orf19.2473	orf19.2473	Putative RSC chromatin remodeling complex component; decreased transcription is observed upon fluphenazine treatment or in an azole-resistant strain that overexpresses CDR1 and CDR2
CXQ85_004076	4365.33	3713.56	6803.41	3111.69	3376.55	2332.3	orf19.2476	orf19.2476	Ortholog(s) have histone demethylase activity (H3-trimethyl-K4 specific) activity
CXQ85_004077	172.351	287.004	328.385	46.1924	82.6911	21.5101	orf19.2478	orf19.2478	Ortholog of C. dubliniensis CD36 : Cd36_05410, C. parapsilosis CDC317 : CPAR2_107480, Candida tenuis NRRL Y-1498 : CANTEDRAFT_94695 and Debaryomyces hansenii CBS767 : DEHA2D02288g
CXQ85_004078	230.699	327.55	1308.5	82.5864	67.8884	0	orf19.2478.1	orf19.2478.1	60S ribosomal protein L7; snoRNA snR39b encoded within the 2nd intron
CXQ85_000282	2058.34	2109.2	2264.45	1719.62	1670.67	2428.33	orf19.2484	orf19.2484	Has domain(s) with predicted peptidase activity and role in proteolysis
CXQ85_000283	5685.79	5504.76	4815.98	6232.48	5871.07	5387.5	orf19.2485	orf19.2485	Ortholog(s) have promoter-specific chromatin binding, protein-containing complex binding, structural constituent of nuclear pore activity
CXQ85_000284	289.047	200.346	270.968	298.151	331.275	395.631	orf19.2487	orf19.2487	Protein with a predicted phosphoribulokinase/uridine kinase domain; Spider biofilm induced
CXQ85_000286	3506.27	5180.39	6630.15	795.07	817.213	512.4	orf19.2489	orf19.2489	Putative karyopherin beta; repressed by nitric oxide
CXQ85_000288	45.7807	22.2607	0	0	0	0	orf19.2494	orf19.2494	Ortholog(s) have glutaminyl-tRNA synthase (glutamine-hydrolyzing) activity, role in glutaminyl-tRNAGln biosynthesis via transamidation, mitochondrial translation and glutamyl-tRNA(Gln) amidotransferase complex, mitochondrion localization
CXQ85_003355	4452.4	4724.84	3963.79	10412.2	9138.39	9008.87	orf19.2498	orf19.2498	Predicted ubiquitin-protein ligase; Hap43-repressed gene; oxidative stress-induced via Cap1; flow model biofilm induced
CXQ85_003364	385.097	750.504	621.514	565.507	717.167	445.565	orf19.2499	orf19.2499	Putative peptidyl-prolyl cis-trans isomerase
CXQ85_004767	111.31	125.614	155.127	124.58	120.974	139.815	orf19.25	orf19.25	Ortholog(s) have tRNA (guanine(9)-N(1))-methyltransferase activity and role in tRNA N1-guanine methylation
CXQ85_003363	306.103	408.643	425.087	552.209	451.739	416.373	orf19.2500	orf19.2500	Has domain(s) with predicted transferase activity and role in biosynthetic process
CXQ85_001991	168.76	129.589	241.756	258.258	291.971	156.716	orf19.2503	orf19.2503	Ortholog of S. cerevisiae : YGL138C, C. glabrata CBS138 : CAGL0H08910g, C. dubliniensis CD36 : Cd36_80910, C. parapsilosis CDC317 : CPAR2_102230 and Candida tenuis NRRL Y-1498 : CANTEDRAFT_109984
CXQ85_002202	1014.36	755.274	975.081	2201.14	3253.54	2728.7	orf19.2506	orf19.2506	Protein of unknown function; opaque-specific transcript; induced during chlamydospore formation in both C. albicans and C. dubliniensis; Hog1-repressed; Spider biofilm induced
CXQ85_001996	304.307	283.029	396.882	359.041	669.696	520.082	orf19.2512	orf19.2512	Ortholog of C. dubliniensis CD36 : Cd36_81000, C. parapsilosis CDC317 : CPAR2_103050, Candida tenuis NRRL Y-1498 : CANTEDRAFT_116326 and Debaryomyces hansenii CBS767 : DEHA2G01958g
CXQ85_001995	259.424	236.918	348.531	391.236	328.212	310.359	orf19.2513	orf19.2513	Has domain(s) with predicted role in Group I intron splicing and ribonucleoprotein complex localization
CXQ85_001994	321.363	438.059	572.155	515.115	377.214	553.116	orf19.2514	orf19.2514	Predicted methyltransferase; rat catheter biofilm induced
CXQ85_005147	0.897661	0.795025	2.01463	0.699885	1.02088	0.768216	orf19.2516	orf19.2516	Has domain(s) with predicted role in cell redox homeostasis
CXQ85_001104	598.74	549.363	636.623	482.921	507.376	513.937	orf19.2517	orf19.2517	Predicted membrane transporter, member of the drug:proton antiporter (12 spanner) (DHA1) family, major facilitator superfamily (MFS)
CXQ85_005035	3386.88	3149.1	3526.61	4484.86	4821.1	4788.29	orf19.2518	orf19.2518	Ortholog(s) have ATPase activator activity, soluble NSF attachment protein activity and role in SNARE complex disassembly, autophagy, vacuole fusion, non-autophagic, vesicle fusion with Golgi apparatus
CXQ85_005034	588.866	488.941	328.385	802.068	856.006	635.315	orf19.2519	orf19.2519	Ortholog(s) have role in chromosome segregation and nuclear MIS12/MIND complex localization
CXQ85_000324	1348.29	1160.74	1137.26	1382.27	1432.8	1545.65	orf19.252	orf19.252	Protein of unknown function; S. cerevisiae ortholog Fmp37 which localizes to mitochondria; Hap43-repressed; Spider biofilm repressed
CXQ85_005033	1630.15	2002.67	2132.49	500.418	569.65	791.263	orf19.2520	orf19.2520	Ortholog(s) have structural constituent of ribosome activity and mitochondrial small ribosomal subunit localization
CXQ85_000963	12.5673	134.359	167.214	51.7915	60.7422	60.6891	orf19.2527	orf19.2527	Putative protein of unknown function; Hap43-induced; required for normal biofilm growth; F-12/CO2 early biofilm induced
CXQ85_000962	3667.84	3535.48	3031.01	3755.58	3329.59	3290.27	orf19.2528	orf19.2528	Putative RNA polymerase III transcription factor (TFIIIB) subunit; flucytosine repressed
CXQ85_000961	3084.36	3489.37	2975.61	1996.07	1825.84	1783.8	orf19.2529	orf19.2529	Ortholog of S. cerevisiae Gpa15; involved in the synthesis of glycosylphosphatidylinositol (GPI) anchors; shuman Pig-H, which is also involved in GPI assembly; Spider biofilm induced
CXQ85_003548	736.082	855.447	830.028	657.192	615.079	653.752	orf19.2541	orf19.2541	Ortholog(s) have 3'-5'-exodeoxyribonuclease activity, endonuclease activity and role in apoptotic DNA fragmentation, cellular response to oxidative stress
CXQ85_003549	483.84	415.798	448.255	546.61	499.209	498.572	orf19.2542	orf19.2542	Ortholog of C. dubliniensis CD36 : Cd36_26520, C. parapsilosis CDC317 : CPAR2_802860, Candida tenuis NRRL Y-1498 : CANTEDRAFT_94578 and Debaryomyces hansenii CBS767 : DEHA2A07546g
CXQ85_000357	0.897661	0.795025	1.00732	0.699885	0.510439	0.768216	orf19.2544	orf19.2544	Ortholog(s) have aminoacyl-tRNA hydrolase activity and role in negative regulation of proteasomal ubiquitin-dependent protein catabolic process
CXQ85_005326	592.457	617.735	1444.49	231.662	255.73	186.677	orf19.2552	orf19.2552	Protein similar to S. cerevisiae Pmr1p; amphotericin B induced; previously merged with orf19.2553; unmerged from orf19.2553 in a revision of Assembly 21
CXQ85_001761	936.261	703.598	626.55	1135.21	1026.49	818.919	orf19.2558	orf19.2558	Has domain(s) with predicted zinc ion binding activity and nucleus localization
CXQ85_001764	490.123	621.71	479.482	1312.98	1161.25	1137.73	orf19.2563	orf19.2563	Ortholog(s) have U6 snRNA binding activity, role in spliceosomal complex assembly, spliceosomal tri-snRNP complex assembly and U6 snRNP localization
CXQ85_001765	263.912	473.04	309.246	721.582	783.524	632.242	orf19.2564	orf19.2564	Putative nucleolar protein; implicated in ribosome biogenesis; rat catheter biofilm repressed
CXQ85_001766	2561.93	3477.44	4704.16	1744.11	1494.05	1601.73	orf19.2565	orf19.2565	Predicted intermediate filament protein; required for nuclear and mitochondrial transmission to daughter buds in S. cerevisiae; Spider biofilm induced
CXQ85_002827	1653.49	1670.35	2177.82	5911.93	6892.46	6290.15	orf19.2574	orf19.2574	Ortholog of S. cerevisiae : MIL1, C. glabrata CBS138 : CAGL0K12584g, C. dubliniensis CD36 : Cd36_26790, C. parapsilosis CDC317 : CPAR2_800820 and Candida tenuis NRRL Y-1498 : CANTEDRAFT_128475
CXQ85_002826	435.366	521.537	595.323	451.426	482.875	481.672	orf19.2575	orf19.2575	Putative S-adenosylmethionine-dependent methyltransferase; Hap43p-induced gene
CXQ85_002824	3495.49	3754.91	3949.68	5135.06	5002.3	8743.07	orf19.2582	orf19.2582	Ortholog(s) have ribosomal large subunit binding, tRNA binding activity, role in rescue of stalled ribosome, ribosome-associated ubiquitin-dependent protein catabolic process and RQC complex, cytoplasmic stress granule localization
CXQ85_000314	0.897661	0	0	0.699885	0	0.768216	orf19.259	orf19.259	Protein with a predicted role in 60S ribosomal subunit assembly; flow model biofilm induced
CXQ85_001209	2236.07	2225.28	2114.36	1175.81	1077.54	1417.36	orf19.2594	orf19.2594	Ortholog(s) have RNA polymerase I activity, role in nucleolar large rRNA transcription by RNA polymerase I, transcription initiation from RNA polymerase I promoter and RNA polymerase I complex localization
CXQ85_001791	2105.02	2087.74	2107.3	3044.5	2712.47	2949.18	orf19.26	orf19.26	Putative peptide N-glycanase; induced by nitric oxide independent of Yhb1p
CXQ85_000966	407.538	659.076	830.028	255.458	240.927	189.749	orf19.2604	orf19.2604	S. pombe ortholog SPAC2C4.06c is a predicted tRNA (cytosine-5-)-methyltransferase; Spider biofilm induced
CXQ85_000322	2425.48	2614.84	2355.1	2505.59	2277.07	2247.03	orf19.261	orf19.261	Ortholog(s) have dolichol kinase activity, role in dolichyl monophosphate biosynthetic process and endoplasmic reticulum membrane localization
CXQ85_002757	0	0.795025	0	0.699885	0.510439	0	orf19.2612	orf19.2612	C2H2 zinc finger transcription factor; expression reduced in ssr1 null mutant; flow model biofilm induced
[truncated: 3,661 more rows]

## Sheet: Function classification
Function classificatin for 746 differentially expressed genes (FDR<0.05; log2 (Fold Change of White/Pink)>1.5 or <-1.5)
[truncated: 758 more rows]
